# Supplementary material for: Evaluating the use of social contact data to produce age-specific short-term forecasts of SARS-CoV-2 incidence in England
Source: PLoS Comput Biol. 2023 Sep 12;19(9):e1011453. doi: 10.1371/journal.pcbi.1011453 (PMC10516435; doi:10.1371/journal.pcbi.1011453)
Supplement: S1 Data — (XLSX) [file pcbi.1011453.s002.xlsx]

## Sheet: Notes
This file contains the data in each of the figures in this paper, some panels are included seperately
Model coding - where models are indicated by a number (i.e 1 to 6) please note the following relationship:
1	CoMix
4	No data
5	No interaction
6	POLYMOD

## Sheet: Figure1.C
	date	age_group	rolling_cases
1	2021-12-31	0-9	50495
2	2021-12-31	2019-10-01	106976
3	2021-12-31	20-29	232358
4	2021-12-31	30-39	217616
5	2021-12-31	40-49	166640
6	2021-12-31	50-59	143378
7	2021-12-31	60-69	76377
8	2021-12-31	70+	60256
9	2021-12-24	0-9	47122
10	2021-12-24	2019-10-01	102712
11	2021-12-24	20-29	195640
12	2021-12-24	30-39	173240
13	2021-12-24	40-49	127077
14	2021-12-24	50-59	88277
15	2021-12-24	60-69	38212
16	2021-12-24	70+	24613
17	2021-12-17	0-9	46817
18	2021-12-17	2019-10-01	75340
19	2021-12-17	20-29	133890
20	2021-12-17	30-39	116196
21	2021-12-17	40-49	83180
22	2021-12-17	50-59	49940
23	2021-12-17	60-69	18397
24	2021-12-17	70+	9692
25	2021-12-10	0-9	47306
26	2021-12-10	2019-10-01	58482
27	2021-12-10	20-29	44027
28	2021-12-10	30-39	55309
29	2021-12-10	40-49	54348
30	2021-12-10	50-59	33234
31	2021-12-10	60-69	12251
32	2021-12-10	70+	6088
33	2021-12-03	0-9	47580
34	2021-12-03	2019-10-01	62270
35	2021-12-03	20-29	28057
36	2021-12-03	30-39	45128
37	2021-12-03	40-49	51303
38	2021-12-03	50-59	33778
39	2021-12-03	60-69	13408
40	2021-12-03	70+	5674
41	2021-11-26	0-9	43613
42	2021-11-26	2019-10-01	57040
43	2021-11-26	20-29	22262
44	2021-11-26	30-39	38080
45	2021-11-26	40-49	44260
46	2021-11-26	50-59	30867
47	2021-11-26	60-69	14188
48	2021-11-26	70+	5727
49	2021-11-19	0-9	40854
50	2021-11-19	2019-10-01	54455
51	2021-11-19	20-29	21646
52	2021-11-19	30-39	35378
53	2021-11-19	40-49	41090
54	2021-11-19	50-59	30580
55	2021-11-19	60-69	15479
56	2021-11-19	70+	6981
57	2021-11-12	0-9	30462
58	2021-11-12	2019-10-01	44536
59	2021-11-12	20-29	20943
60	2021-11-12	30-39	31881
61	2021-11-12	40-49	36333
62	2021-11-12	50-59	29381
63	2021-11-12	60-69	16618
64	2021-11-12	70+	8906
65	2021-11-05	0-9	23443
66	2021-11-05	2019-10-01	41742
67	2021-11-05	20-29	18942
68	2021-11-05	30-39	30758
69	2021-11-05	40-49	36828
70	2021-11-05	50-59	27752
71	2021-11-05	60-69	17004
72	2021-11-05	70+	11332
73	2021-10-29	0-9	24544
74	2021-10-29	2019-10-01	57014
75	2021-10-29	20-29	18833
76	2021-10-29	30-39	32162
77	2021-10-29	40-49	43056
78	2021-10-29	50-59	32170
79	2021-10-29	60-69	18588
80	2021-10-29	70+	14120
81	2021-10-22	0-9	31441
82	2021-10-22	2019-10-01	89827
83	2021-10-22	20-29	18240
84	2021-10-22	30-39	31460
85	2021-10-22	40-49	44427
86	2021-10-22	50-59	32227
87	2021-10-22	60-69	17754
88	2021-10-22	70+	14564
89	2021-10-15	0-9	30158
90	2021-10-15	2019-10-01	88961
91	2021-10-15	20-29	16386
92	2021-10-15	30-39	27686
93	2021-10-15	40-49	40003
94	2021-10-15	50-59	27972
95	2021-10-15	60-69	14919
96	2021-10-15	70+	12891
97	2021-10-08	0-9	24347
98	2021-10-08	2019-10-01	73500
99	2021-10-08	20-29	13528
100	2021-10-08	30-39	23663
101	2021-10-08	40-49	33083
102	2021-10-08	50-59	22387
103	2021-10-08	60-69	11456
104	2021-10-08	70+	10224
105	2021-10-01	0-9	21710
106	2021-10-01	2019-10-01	72280
107	2021-10-01	20-29	12626
108	2021-10-01	30-39	21112
109	2021-10-01	40-49	29605
110	2021-10-01	50-59	19193
111	2021-10-01	60-69	9214
112	2021-10-01	70+	8184
113	2021-09-24	0-9	24553
114	2021-09-24	2019-10-01	71263
115	2021-09-24	20-29	12962
116	2021-09-24	30-39	20844
117	2021-09-24	40-49	27289
118	2021-09-24	50-59	17626
119	2021-09-24	60-69	8866
120	2021-09-24	70+	7727
121	2021-09-17	0-9	20319
122	2021-09-17	2019-10-01	43498
123	2021-09-17	20-29	14570
124	2021-09-17	30-39	18848
125	2021-09-17	40-49	20577
126	2021-09-17	50-59	15366
127	2021-09-17	60-69	8542
128	2021-09-17	70+	7740
129	2021-09-10	0-9	18995
130	2021-09-10	2019-10-01	41595
131	2021-09-10	20-29	23368
132	2021-09-10	30-39	25458
133	2021-09-10	40-49	25673
134	2021-09-10	50-59	21235
135	2021-09-10	60-69	12101
136	2021-09-10	70+	10509
137	2021-09-03	0-9	15805
138	2021-09-03	2019-10-01	44148
139	2021-09-03	20-29	28535
140	2021-09-03	30-39	27860
141	2021-09-03	40-49	26837
142	2021-09-03	50-59	22503
143	2021-09-03	60-69	12322
144	2021-09-03	70+	10572
145	2021-08-27	0-9	13365
146	2021-08-27	2019-10-01	33391
147	2021-08-27	20-29	33777
148	2021-08-27	30-39	28945
149	2021-08-27	40-49	26120
150	2021-08-27	50-59	23156
151	2021-08-27	60-69	12683
152	2021-08-27	70+	10542
153	2021-08-20	0-9	11486
154	2021-08-20	2019-10-01	42094
155	2021-08-20	20-29	42638
156	2021-08-20	30-39	29484
157	2021-08-20	40-49	24097
158	2021-08-20	50-59	20821
159	2021-08-20	60-69	10858
160	2021-08-20	70+	8921
161	2021-08-13	0-9	10284
162	2021-08-13	2019-10-01	30425
163	2021-08-13	20-29	48137
164	2021-08-13	30-39	31257
165	2021-08-13	40-49	21950
166	2021-08-13	50-59	18811
167	2021-08-13	60-69	9381
168	2021-08-13	70+	7423
169	2021-08-06	0-9	8965
170	2021-08-06	2019-10-01	31837
171	2021-08-06	20-29	50817
172	2021-08-06	30-39	30764
173	2021-08-06	40-49	20487
174	2021-08-06	50-59	15968
175	2021-08-06	60-69	7637
176	2021-08-06	70+	5945
177	2021-07-30	0-9	9789
178	2021-07-30	2019-10-01	36219
179	2021-07-30	20-29	46462
180	2021-07-30	30-39	29006
181	2021-07-30	40-49	19238
182	2021-07-30	50-59	13863
183	2021-07-30	60-69	6783
184	2021-07-30	70+	5302
185	2021-07-23	0-9	15900
186	2021-07-23	2019-10-01	49776
187	2021-07-23	20-29	56414
188	2021-07-23	30-39	43395
189	2021-07-23	40-49	28427
190	2021-07-23	50-59	21406
191	2021-07-23	60-69	9703
192	2021-07-23	70+	6481
193	2021-07-16	0-9	17948
194	2021-07-16	2019-10-01	65035
195	2021-07-16	20-29	85502
196	2021-07-16	30-39	55104
197	2021-07-16	40-49	33507
198	2021-07-16	50-59	23062
199	2021-07-16	60-69	9515
200	2021-07-16	70+	5688
201	2021-07-09	0-9	13986
202	2021-07-09	2019-10-01	47202
203	2021-07-09	20-29	57064
204	2021-07-09	30-39	33185
205	2021-07-09	40-49	22271
206	2021-07-09	50-59	14271
207	2021-07-09	60-69	5640
208	2021-07-09	70+	3674
209	2021-07-02	0-9	11453
210	2021-07-02	2019-10-01	36033
211	2021-07-02	20-29	45897
212	2021-07-02	30-39	21066
213	2021-07-02	40-49	15668
214	2021-07-02	50-59	9734
215	2021-07-02	60-69	3687
216	2021-07-02	70+	2521
217	2021-06-25	0-9	6413
218	2021-06-25	2019-10-01	21215
219	2021-06-25	20-29	28927
220	2021-06-25	30-39	11907
221	2021-06-25	40-49	8800
222	2021-06-25	50-59	5712
223	2021-06-25	60-69	1998
224	2021-06-25	70+	1348
225	2021-06-18	0-9	3748
226	2021-06-18	2019-10-01	13514
227	2021-06-18	20-29	19500
228	2021-06-18	30-39	8350
229	2021-06-18	40-49	5788
230	2021-06-18	50-59	3907
231	2021-06-18	60-69	1445
232	2021-06-18	70+	983
233	2021-06-11	0-9	2323
234	2021-06-11	2019-10-01	8916
235	2021-06-11	20-29	14094
236	2021-06-11	30-39	7120
237	2021-06-11	40-49	4636
238	2021-06-11	50-59	3122
239	2021-06-11	60-69	1192
240	2021-06-11	70+	810
241	2021-06-04	0-9	1626
242	2021-06-04	2019-10-01	5823
243	2021-06-04	20-29	7967
244	2021-06-04	30-39	5190
245	2021-06-04	40-49	3387
246	2021-06-04	50-59	2302
247	2021-06-04	60-69	850
248	2021-06-04	70+	623
249	2021-05-28	0-9	1524
250	2021-05-28	2019-10-01	4662
251	2021-05-28	20-29	3619
252	2021-05-28	30-39	3354
253	2021-05-28	40-49	2380
254	2021-05-28	50-59	1521
255	2021-05-28	60-69	688
256	2021-05-28	70+	480
257	2021-05-21	0-9	1272
258	2021-05-21	2019-10-01	3430
259	2021-05-21	20-29	2337
260	2021-05-21	30-39	2573
261	2021-05-21	40-49	1810
262	2021-05-21	50-59	1200
263	2021-05-21	60-69	562
264	2021-05-21	70+	398
265	2021-05-14	0-9	1001
266	2021-05-14	2019-10-01	2978
267	2021-05-14	20-29	2271
268	2021-05-14	30-39	2383
269	2021-05-14	40-49	1782
270	2021-05-14	50-59	1243
271	2021-05-14	60-69	531
272	2021-05-14	70+	413
273	2021-05-07	0-9	883
274	2021-05-07	2019-10-01	2937
275	2021-05-07	20-29	2153
276	2021-05-07	30-39	2295
277	2021-05-07	40-49	1820
278	2021-05-07	50-59	1190
279	2021-05-07	60-69	596
280	2021-05-07	70+	437
281	2021-04-30	0-9	836
282	2021-04-30	2019-10-01	2882
283	2021-04-30	20-29	2331
284	2021-04-30	30-39	2412
285	2021-04-30	40-49	1916
286	2021-04-30	50-59	1236
287	2021-04-30	60-69	667
288	2021-04-30	70+	494
289	2021-04-23	0-9	776
290	2021-04-23	2019-10-01	3097
291	2021-04-23	20-29	2560
292	2021-04-23	30-39	2821
293	2021-04-23	40-49	2049
294	2021-04-23	50-59	1355
295	2021-04-23	60-69	767
296	2021-04-23	70+	620
297	2021-04-16	0-9	836
298	2021-04-16	2019-10-01	2535
299	2021-04-16	20-29	2757
300	2021-04-16	30-39	2931
301	2021-04-16	40-49	2295
302	2021-04-16	50-59	1535
303	2021-04-16	60-69	793
304	2021-04-16	70+	723
305	2021-04-09	0-9	1013
306	2021-04-09	2019-10-01	3010
307	2021-04-09	20-29	2938
308	2021-04-09	30-39	3592
309	2021-04-09	40-49	2907
310	2021-04-09	50-59	1891
311	2021-04-09	60-69	884
312	2021-04-09	70+	776
313	2021-04-02	0-9	1805
314	2021-04-02	2019-10-01	4840
315	2021-04-02	20-29	3482
316	2021-04-02	30-39	4493
317	2021-04-02	40-49	3629
318	2021-04-02	50-59	2577
319	2021-04-02	60-69	1055
320	2021-04-02	70+	830
321	2021-03-26	0-9	3142
322	2021-03-26	2019-10-01	7140
323	2021-03-26	20-29	4769
324	2021-03-26	30-39	6026
325	2021-03-26	40-49	4738
326	2021-03-26	50-59	3454
327	2021-03-26	60-69	1384
328	2021-03-26	70+	1187
329	2021-03-19	0-9	3223
330	2021-03-19	2019-10-01	5383
331	2021-03-19	20-29	5313
332	2021-03-19	30-39	6270
333	2021-03-19	40-49	4880
334	2021-03-19	50-59	3782
335	2021-03-19	60-69	1624
336	2021-03-19	70+	1381
337	2021-03-12	0-9	2447
338	2021-03-12	2019-10-01	4781
339	2021-03-12	20-29	5950
340	2021-03-12	30-39	6649
341	2021-03-12	40-49	5210
342	2021-03-12	50-59	4551
343	2021-03-12	60-69	2091
344	2021-03-12	70+	1918
345	2021-03-05	0-9	2125
346	2021-03-05	2019-10-01	3554
347	2021-03-05	20-29	6388
348	2021-03-05	30-39	7355
349	2021-03-05	40-49	5700
350	2021-03-05	50-59	5246
351	2021-03-05	60-69	2602
352	2021-03-05	70+	2549
353	2021-02-26	0-9	3064
354	2021-02-26	2019-10-01	4455
355	2021-02-26	20-29	9676
356	2021-02-26	30-39	10873
357	2021-02-26	40-49	8606
358	2021-02-26	50-59	8231
359	2021-02-26	60-69	4373
360	2021-02-26	70+	4077
361	2021-02-19	0-9	3835
362	2021-02-19	2019-10-01	5146
363	2021-02-19	20-29	12578
364	2021-02-19	30-39	14335
365	2021-02-19	40-49	11225
366	2021-02-19	50-59	10898
367	2021-02-19	60-69	5953
368	2021-02-19	70+	5907
369	2021-02-12	0-9	4752
370	2021-02-12	2019-10-01	6426
371	2021-02-12	20-29	14638
372	2021-02-12	30-39	16441
373	2021-02-12	40-49	13199
374	2021-02-12	50-59	12956
375	2021-02-12	60-69	6975
376	2021-02-12	70+	7860
377	2021-02-05	0-9	6797
378	2021-02-05	2019-10-01	8981
379	2021-02-05	20-29	20648
380	2021-02-05	30-39	22938
381	2021-02-05	40-49	18603
382	2021-02-05	50-59	17953
383	2021-02-05	60-69	10042
384	2021-02-05	70+	11663
385	2021-01-29	0-9	8545
386	2021-01-29	2019-10-01	11442
387	2021-01-29	20-29	27116
388	2021-01-29	30-39	30038
389	2021-01-29	40-49	24847
390	2021-01-29	50-59	24476
391	2021-01-29	60-69	13383
392	2021-01-29	70+	16245
393	2021-01-22	0-9	11320
394	2021-01-22	2019-10-01	16729
395	2021-01-22	20-29	40244
396	2021-01-22	30-39	42541
397	2021-01-22	40-49	35566
398	2021-01-22	50-59	35826
399	2021-01-22	60-69	19193
400	2021-01-22	70+	22711
401	2021-01-15	0-9	12470
402	2021-01-15	2019-10-01	22288
403	2021-01-15	20-29	54390
404	2021-01-15	30-39	53105
405	2021-01-15	40-49	45810
406	2021-01-15	50-59	46546
407	2021-01-15	60-69	24665
408	2021-01-15	70+	29673
409	2021-01-08	0-9	15307
410	2021-01-08	2019-10-01	33424
411	2021-01-08	20-29	78035
412	2021-01-08	30-39	70531
413	2021-01-08	40-49	58775
414	2021-01-08	50-59	57807
415	2021-01-08	60-69	31353
416	2021-01-08	70+	34869
417	2021-01-01	0-9	14875
418	2021-01-01	2019-10-01	29658
419	2021-01-01	20-29	64050
420	2021-01-01	30-39	65082
421	2021-01-01	40-49	56317
422	2021-01-01	50-59	52766
423	2021-01-01	60-69	27757
424	2021-01-01	70+	25699
425	2020-12-25	0-9	11340
426	2020-12-25	2019-10-01	21965
427	2020-12-25	20-29	40160
428	2020-12-25	30-39	42269
429	2020-12-25	40-49	37332
430	2020-12-25	50-59	31930
431	2020-12-25	60-69	15968
432	2020-12-25	70+	16070
433	2020-12-18	0-9	10564
434	2020-12-18	2019-10-01	24479
435	2020-12-18	20-29	33404
436	2020-12-18	30-39	34680
437	2020-12-18	40-49	31280
438	2020-12-18	50-59	25909
439	2020-12-18	60-69	12312
440	2020-12-18	70+	14748
441	2020-12-11	0-9	6869
442	2020-12-11	2019-10-01	16357
443	2020-12-11	20-29	17596
444	2020-12-11	30-39	19651
445	2020-12-11	40-49	18650
446	2020-12-11	50-59	15250
447	2020-12-11	60-69	7605
448	2020-12-11	70+	10710
449	2020-12-04	0-9	5347
450	2020-12-04	2019-10-01	12508
451	2020-12-04	20-29	12907
452	2020-12-04	30-39	14567
453	2020-12-04	40-49	14193
454	2020-12-04	50-59	11954
455	2020-12-04	60-69	6129
456	2020-12-04	70+	9378
457	2020-11-27	0-9	5265
458	2020-11-27	2019-10-01	12841
459	2020-11-27	20-29	13732
460	2020-11-27	30-39	15246
461	2020-11-27	40-49	14570
462	2020-11-27	50-59	12767
463	2020-11-27	60-69	6699
464	2020-11-27	70+	9725
465	2020-11-20	0-9	6518
466	2020-11-20	2019-10-01	16503
467	2020-11-20	20-29	19994
468	2020-11-20	30-39	20664
469	2020-11-20	40-49	19680
470	2020-11-20	50-59	18678
471	2020-11-20	60-69	9945
472	2020-11-20	70+	12451
473	2020-11-13	0-9	6796
474	2020-11-13	2019-10-01	17384
475	2020-11-13	20-29	29793
476	2020-11-13	30-39	26910
477	2020-11-13	40-49	23993
478	2020-11-13	50-59	24785
479	2020-11-13	60-69	13422
480	2020-11-13	70+	14870
481	2020-11-06	0-9	5436
482	2020-11-06	2019-10-01	14517
483	2020-11-06	20-29	27305
484	2020-11-06	30-39	24837
485	2020-11-06	40-49	22181
486	2020-11-06	50-59	22532
487	2020-11-06	60-69	12520
488	2020-11-06	70+	13372
489	2020-10-30	0-9	4844
490	2020-10-30	2019-10-01	13424
491	2020-10-30	20-29	25983
492	2020-10-30	30-39	22604
493	2020-10-30	40-49	20519
494	2020-10-30	50-59	20710
495	2020-10-30	60-69	11162
496	2020-10-30	70+	11572
497	2020-10-23	0-9	4731
498	2020-10-23	2019-10-01	16115
499	2020-10-23	20-29	26295
500	2020-10-23	30-39	21813
501	2020-10-23	40-49	18944
502	2020-10-23	50-59	19349
503	2020-10-23	60-69	10167
504	2020-10-23	70+	10300
505	2020-10-16	0-9	3554
506	2020-10-16	2019-10-01	16163
507	2020-10-16	20-29	22230
508	2020-10-16	30-39	15148
509	2020-10-16	40-49	13343
510	2020-10-16	50-59	13821
511	2020-10-16	60-69	7451
512	2020-10-16	70+	7210
513	2020-10-09	0-9	2864
514	2020-10-09	2019-10-01	20286
515	2020-10-09	20-29	22673
516	2020-10-09	30-39	12768
517	2020-10-09	40-49	10901
518	2020-10-09	50-59	11525
519	2020-10-09	60-69	5821
520	2020-10-09	70+	5473
521	2020-10-02	0-9	1899
522	2020-10-02	2019-10-01	15541
523	2020-10-02	20-29	15116
524	2020-10-02	30-39	8542
525	2020-10-02	40-49	7052
526	2020-10-02	50-59	7427
527	2020-10-02	60-69	3741
528	2020-10-02	70+	3367
529	2020-09-25	0-9	1523
530	2020-09-25	2019-10-01	5716
531	2020-09-25	20-29	8706
532	2020-09-25	30-39	6400
533	2020-09-25	40-49	5137
534	2020-09-25	50-59	4900
535	2020-09-25	60-69	2429
536	2020-09-25	70+	2119
537	2020-09-18	0-9	1122
538	2020-09-18	2019-10-01	2746
539	2020-09-18	20-29	4870
540	2020-09-18	30-39	3934
541	2020-09-18	40-49	3343
542	2020-09-18	50-59	2997
543	2020-09-18	60-69	1386
544	2020-09-18	70+	1466
545	2020-09-11	0-9	1106
546	2020-09-11	2019-10-01	2350
547	2020-09-11	20-29	4894
548	2020-09-11	30-39	3577
549	2020-09-11	40-49	2746
550	2020-09-11	50-59	2487
551	2020-09-11	60-69	1206
552	2020-09-11	70+	1380
553	2020-09-04	0-9	560
554	2020-09-04	2019-10-01	1599
555	2020-09-04	20-29	3593
556	2020-09-04	30-39	2329
557	2020-09-04	40-49	1821
558	2020-09-04	50-59	1643
559	2020-09-04	60-69	796
560	2020-09-04	70+	937
561	2020-08-28	0-9	351
562	2020-08-28	2019-10-01	1024
563	2020-08-28	20-29	2179
564	2020-08-28	30-39	1405
565	2020-08-28	40-49	920
566	2020-08-28	50-59	775
567	2020-08-28	60-69	431
568	2020-08-28	70+	477
569	2020-08-21	0-9	303
570	2020-08-21	2019-10-01	712
571	2020-08-21	20-29	1899
572	2020-08-21	30-39	1247
573	2020-08-21	40-49	902
574	2020-08-21	50-59	781
575	2020-08-21	60-69	420
576	2020-08-21	70+	421
577	2020-08-14	0-9	366
578	2020-08-14	2019-10-01	676
579	2020-08-14	20-29	1697
580	2020-08-14	30-39	1372
581	2020-08-14	40-49	1018
582	2020-08-14	50-59	817
583	2020-08-14	60-69	482
584	2020-08-14	70+	604
585	2020-08-07	0-9	311
586	2020-08-07	2019-10-01	504
587	2020-08-07	20-29	1240
588	2020-08-07	30-39	1109
589	2020-08-07	40-49	870
590	2020-08-07	50-59	717
591	2020-08-07	60-69	441
592	2020-08-07	70+	620
593	2020-07-31	0-9	269
594	2020-07-31	2019-10-01	485
595	2020-07-31	20-29	1052
596	2020-07-31	30-39	988
597	2020-07-31	40-49	802
598	2020-07-31	50-59	656
599	2020-07-31	60-69	364
600	2020-07-31	70+	528
601	2020-07-24	0-9	225
602	2020-07-24	2019-10-01	453
603	2020-07-24	20-29	955
604	2020-07-24	30-39	838
605	2020-07-24	40-49	720
606	2020-07-24	50-59	569
607	2020-07-24	60-69	334
608	2020-07-24	70+	484
609	2020-07-17	0-9	244
610	2020-07-17	2019-10-01	313
611	2020-07-17	20-29	811
612	2020-07-17	30-39	786
613	2020-07-17	40-49	605
614	2020-07-17	50-59	509
615	2020-07-17	60-69	314
616	2020-07-17	70+	459
617	2020-07-10	0-9	189
618	2020-07-10	2019-10-01	311
619	2020-07-10	20-29	732
620	2020-07-10	30-39	759
621	2020-07-10	40-49	641
622	2020-07-10	50-59	527
623	2020-07-10	60-69	314
624	2020-07-10	70+	557
625	2020-07-03	0-9	186
626	2020-07-03	2019-10-01	256
627	2020-07-03	20-29	700
628	2020-07-03	30-39	723
629	2020-07-03	40-49	612
630	2020-07-03	50-59	499
631	2020-07-03	60-69	336
632	2020-07-03	70+	549
633	2020-06-26	0-9	186
634	2020-06-26	2019-10-01	332
635	2020-06-26	20-29	812
636	2020-06-26	30-39	830
637	2020-06-26	40-49	672
638	2020-06-26	50-59	667
639	2020-06-26	60-69	386
640	2020-06-26	70+	848
641	2020-06-19	0-9	197
642	2020-06-19	2019-10-01	378
643	2020-06-19	20-29	964
644	2020-06-19	30-39	1077
645	2020-06-19	40-49	945
646	2020-06-19	50-59	870
647	2020-06-19	60-69	524
648	2020-06-19	70+	1188
649	2020-06-12	0-9	189
650	2020-06-12	2019-10-01	318
651	2020-06-12	20-29	1037
652	2020-06-12	30-39	1072
653	2020-06-12	40-49	914
654	2020-06-12	50-59	863
655	2020-06-12	60-69	532
656	2020-06-12	70+	1455
657	2020-06-05	0-9	173
658	2020-06-05	2019-10-01	344
659	2020-06-05	20-29	1161
660	2020-06-05	30-39	1119
661	2020-06-05	40-49	1009
662	2020-06-05	50-59	1085
663	2020-06-05	60-69	649
664	2020-06-05	70+	2550
665	2020-05-29	0-9	163
666	2020-05-29	2019-10-01	389
667	2020-05-29	20-29	1447
668	2020-05-29	30-39	1428
669	2020-05-29	40-49	1313
670	2020-05-29	50-59	1527
671	2020-05-29	60-69	872
672	2020-05-29	70+	2785
673	2020-05-22	0-9	223
674	2020-05-22	2019-10-01	530
675	2020-05-22	20-29	2112
676	2020-05-22	30-39	2056
677	2020-05-22	40-49	1986
678	2020-05-22	50-59	2303
679	2020-05-22	60-69	1241
680	2020-05-22	70+	4169
681	2020-05-15	0-9	197
682	2020-05-15	2019-10-01	507
683	2020-05-15	20-29	2251
684	2020-05-15	30-39	2346
685	2020-05-15	40-49	2354
686	2020-05-15	50-59	2573
687	2020-05-15	60-69	1489
688	2020-05-15	70+	5370
689	2020-05-08	0-9	166
690	2020-05-08	2019-10-01	559
691	2020-05-08	20-29	2502
692	2020-05-08	30-39	2775
693	2020-05-08	40-49	2843
694	2020-05-08	50-59	3234
695	2020-05-08	60-69	1800
696	2020-05-08	70+	6606
697	2020-05-01	0-9	131
698	2020-05-01	2019-10-01	492
699	2020-05-01	20-29	3621
700	2020-05-01	30-39	3980
701	2020-05-01	40-49	4292
702	2020-05-01	50-59	4914
703	2020-05-01	60-69	2534
704	2020-05-01	70+	7861
705	2020-04-24	0-9	144
706	2020-04-24	2019-10-01	403
707	2020-04-24	20-29	3511
708	2020-04-24	30-39	4140
709	2020-04-24	40-49	4534
710	2020-04-24	50-59	5314
711	2020-04-24	60-69	2753
712	2020-04-24	70+	8250
713	2020-04-17	0-9	181
714	2020-04-17	2019-10-01	236
715	2020-04-17	20-29	2699
716	2020-04-17	30-39	3504
717	2020-04-17	40-49	3920
718	2020-04-17	50-59	4503
719	2020-04-17	60-69	2541
720	2020-04-17	70+	8153
721	2020-04-10	0-9	168
722	2020-04-10	2019-10-01	227
723	2020-04-10	20-29	2288
724	2020-04-10	30-39	3116
725	2020-04-10	40-49	3925
726	2020-04-10	50-59	4588
727	2020-04-10	60-69	3292
728	2020-04-10	70+	9846
729	2020-04-03	0-9	183
730	2020-04-03	2019-10-01	173
731	2020-04-03	20-29	1399
732	2020-04-03	30-39	2108
733	2020-04-03	40-49	2864
734	2020-04-03	50-59	3810
735	2020-04-03	60-69	3409
736	2020-04-03	70+	10503
737	2020-03-27	0-9	135
738	2020-03-27	2019-10-01	122
739	2020-03-27	20-29	663
740	2020-03-27	30-39	1107
741	2020-03-27	40-49	1439
742	2020-03-27	50-59	2039
743	2020-03-27	60-69	1927
744	2020-03-27	70+	6420
745	2020-03-20	0-9	45
746	2020-03-20	2019-10-01	39
747	2020-03-20	20-29	241
748	2020-03-20	30-39	432
749	2020-03-20	40-49	476
750	2020-03-20	50-59	744
751	2020-03-20	60-69	648
752	2020-03-20	70+	2249
753	2020-03-13	0-9	17
754	2020-03-13	2019-10-01	27
755	2020-03-13	20-29	200
756	2020-03-13	30-39	247
757	2020-03-13	40-49	211
758	2020-03-13	50-59	267
759	2020-03-13	60-69	243
760	2020-03-13	70+	419
761	2020-03-06	0-9	3
762	2020-03-06	2019-10-01	11
763	2020-03-06	20-29	49
764	2020-03-06	30-39	52
765	2020-03-06	40-49	50
766	2020-03-06	50-59	58
767	2020-03-06	60-69	34
768	2020-03-06	70+	26
769	2020-02-28	0-9	0
770	2020-02-28	2019-10-01	0
771	2020-02-28	20-29	2
772	2020-02-28	30-39	7
773	2020-02-28	40-49	6
774	2020-02-28	50-59	7
775	2020-02-28	60-69	2
776	2020-02-28	70+	6
777	2020-02-21	0-9	0
778	2020-02-21	2019-10-01	0
779	2020-02-21	20-29	1
780	2020-02-21	30-39	0
781	2020-02-21	40-49	0
782	2020-02-21	50-59	0
783	2020-02-21	60-69	0
784	2020-02-21	70+	2
785	2020-02-14	0-9	0
786	2020-02-14	2019-10-01	0
787	2020-02-14	20-29	4
788	2020-02-14	30-39	0
789	2020-02-14	40-49	1
790	2020-02-14	50-59	4
791	2020-02-14	60-69	0
792	2020-02-14	70+	1
793	2020-02-07	0-9	0
794	2020-02-07	2019-10-01	1
795	2020-02-07	20-29	3
796	2020-02-07	30-39	0
797	2020-02-07	40-49	7
798	2020-02-07	50-59	8
799	2020-02-07	60-69	0
800	2020-02-07	70+	2
801	2020-01-31	0-9	0
802	2020-01-31	2019-10-01	0
803	2020-01-31	20-29	0
804	2020-01-31	30-39	0
805	2020-01-31	40-49	0
806	2020-01-31	50-59	0
807	2020-01-31	60-69	0
808	2020-01-31	70+	0

## Sheet: Fugure1.B
	date	variable	mean	q90	q10
1	2020-07-31	2015-11-01	0.139501	0.161523	0.116901
2	2020-07-31	16-24	0.0815189	0.103231	0.0610319
3	2020-07-31	2023-10-02	0.108799	0.123235	0.094241
4	2020-08-07	2015-11-01	0.139287	0.161384	0.116711
5	2020-08-07	16-24	0.0813946	0.103159	0.0609118
6	2020-08-07	2023-10-02	0.108634	0.12308	0.0941402
7	2020-08-14	2015-11-01	0.139074	0.161188	0.11655
8	2020-08-14	16-24	0.0812706	0.1031	0.0608163
9	2020-08-14	2023-10-02	0.108468	0.122838	0.0939592
10	2020-08-21	2015-11-01	0.138861	0.161002	0.11628
11	2020-08-21	16-24	0.081147	0.102993	0.060716
12	2020-08-21	2023-10-02	0.108304	0.122753	0.0938312
13	2020-08-28	2015-11-01	0.138655	0.160651	0.116102
14	2020-08-28	16-24	0.0810344	0.102864	0.0606113
15	2020-08-28	2023-10-02	0.108148	0.122599	0.0936516
16	2020-09-04	2015-11-01	0.138597	0.160396	0.116103
17	2020-09-04	16-24	0.0811946	0.102985	0.0608107
18	2020-09-04	2023-10-02	0.108214	0.122722	0.0936286
19	2020-09-11	2015-11-01	0.138509	0.160147	0.116088
20	2020-09-11	16-24	0.0813752	0.103055	0.0610303
21	2020-09-11	2023-10-02	0.108298	0.122784	0.0937495
22	2020-09-18	2015-11-01	0.138413	0.160205	0.116129
23	2020-09-18	16-24	0.0816332	0.103182	0.061359
24	2020-09-18	2023-10-02	0.108458	0.122922	0.0938455
25	2020-09-25	2015-11-01	0.138407	0.160271	0.1161
26	2020-09-25	16-24	0.0821786	0.103637	0.0620739
27	2020-09-25	2023-10-02	0.108842	0.123283	0.0941945
28	2020-10-02	2015-11-01	0.138662	0.160446	0.116419
29	2020-10-02	16-24	0.0830787	0.104413	0.0630463
30	2020-10-02	2023-10-02	0.109448	0.123844	0.0948075
31	2020-10-09	2015-11-01	0.139349	0.161088	0.117197
32	2020-10-09	16-24	0.0843258	0.105532	0.0645526
33	2020-10-09	2023-10-02	0.110106	0.124545	0.0955034
34	2020-10-16	2015-11-01	0.140614	0.162473	0.118505
35	2020-10-16	16-24	0.0867845	0.107668	0.0672223
36	2020-10-16	2023-10-02	0.11078	0.125136	0.0961926
37	2020-10-23	2015-11-01	0.143129	0.164612	0.121091
38	2020-10-23	16-24	0.0932268	0.113375	0.074487
39	2020-10-23	2023-10-02	0.111637	0.12603	0.0970652
40	2020-10-30	2015-11-01	0.147427	0.168887	0.125539
41	2020-10-30	16-24	0.104512	0.123268	0.0869919
42	2020-10-30	2023-10-02	0.113037	0.127324	0.0985315
43	2020-11-06	2015-11-01	0.152714	0.174011	0.131053
44	2020-11-06	16-24	0.116444	0.133891	0.100061
45	2020-11-06	2023-10-02	0.115721	0.129837	0.101203
46	2020-11-13	2015-11-01	0.159931	0.180826	0.138218
47	2020-11-13	16-24	0.128234	0.144496	0.112993
48	2020-11-13	2023-10-02	0.120391	0.134302	0.105874
49	2020-11-20	2015-11-01	0.169644	0.190887	0.148098
50	2020-11-20	16-24	0.139619	0.154736	0.125696
51	2020-11-20	2023-10-02	0.126086	0.140219	0.111491
52	2020-11-27	2015-11-01	0.178292	0.199363	0.15676
53	2020-11-27	16-24	0.149059	0.163328	0.135889
54	2020-11-27	2023-10-02	0.131478	0.145444	0.11666
55	2020-12-04	2015-11-01	0.186868	0.207824	0.165297
56	2020-12-04	16-24	0.158735	0.172394	0.145853
57	2020-12-04	2023-10-02	0.137657	0.151858	0.122857
58	2020-12-11	2015-11-01	0.197897	0.219325	0.176121
59	2020-12-11	16-24	0.170112	0.182852	0.158088
60	2020-12-11	2023-10-02	0.145031	0.159399	0.130117
61	2020-12-18	2015-11-01	0.207749	0.229212	0.185636
62	2020-12-18	16-24	0.179377	0.19168	0.167873
63	2020-12-18	2023-10-02	0.15063	0.165177	0.13553
64	2020-12-25	2015-11-01	0.216062	0.237695	0.193443
65	2020-12-25	16-24	0.185359	0.197605	0.173783
66	2020-12-25	2023-10-02	0.154829	0.169639	0.139738
67	2021-01-01	2015-11-01	0.226358	0.248411	0.203214
68	2021-01-01	16-24	0.190557	0.202736	0.179085
69	2021-01-01	2023-10-02	0.160854	0.175698	0.145762
70	2021-01-08	2015-11-01	0.238776	0.261547	0.214678
71	2021-01-08	16-24	0.19735	0.209244	0.186202
72	2021-01-08	2023-10-02	0.170202	0.185347	0.154572
73	2021-01-15	2015-11-01	0.253376	0.277105	0.228765
74	2021-01-15	16-24	0.208211	0.219914	0.197111
75	2021-01-15	2023-10-02	0.181622	0.197072	0.165584
76	2021-01-22	2015-11-01	0.268926	0.293125	0.243502
77	2021-01-22	16-24	0.222708	0.234675	0.211713
78	2021-01-22	2023-10-02	0.191625	0.207657	0.175222
79	2021-01-29	2015-11-01	0.280024	0.30469	0.25408
80	2021-01-29	16-24	0.235875	0.247689	0.224699
81	2021-01-29	2023-10-02	0.198365	0.214846	0.181745
82	2021-02-05	2015-11-01	0.287491	0.312563	0.261435
83	2021-02-05	16-24	0.247961	0.259969	0.236759
84	2021-02-05	2023-10-02	0.205647	0.222628	0.188679
85	2021-02-12	2015-11-01	0.294233	0.319526	0.267728
86	2021-02-12	16-24	0.261764	0.274051	0.250165
87	2021-02-12	2023-10-02	0.214925	0.232663	0.197203
88	2021-02-19	2015-11-01	0.299867	0.325525	0.2729
89	2021-02-19	16-24	0.275302	0.287835	0.263294
90	2021-02-19	2023-10-02	0.221599	0.239855	0.203642
91	2021-02-26	2015-11-01	0.303261	0.329175	0.275995
92	2021-02-26	16-24	0.286832	0.299443	0.274648
93	2021-02-26	2023-10-02	0.225928	0.244289	0.207663
94	2021-03-05	2015-11-01	0.305064	0.331113	0.277999
95	2021-03-05	16-24	0.295924	0.308446	0.283727
96	2021-03-05	2023-10-02	0.229373	0.247984	0.210797
97	2021-03-12	2015-11-01	0.306559	0.332672	0.279399
98	2021-03-12	16-24	0.303646	0.315955	0.291346
99	2021-03-12	2023-10-02	0.231331	0.249989	0.212719
100	2021-03-19	2015-11-01	0.308298	0.334452	0.281053
101	2021-03-19	16-24	0.311935	0.32429	0.299555
102	2021-03-19	2023-10-02	0.232505	0.25131	0.213824
103	2021-03-26	2015-11-01	0.309705	0.335939	0.282173
104	2021-03-26	16-24	0.322339	0.334673	0.310016
105	2021-03-26	2023-10-02	0.233873	0.25279	0.21491
106	2021-04-02	2015-11-01	0.310597	0.336651	0.282858
107	2021-04-02	16-24	0.33438	0.34662	0.322261
108	2021-04-02	2023-10-02	0.235513	0.254542	0.216378
109	2021-04-09	2015-11-01	0.311578	0.337706	0.283826
110	2021-04-09	16-24	0.344323	0.356361	0.332489
111	2021-04-09	2023-10-02	0.237473	0.25668	0.218029
112	2021-04-16	2015-11-01	0.313109	0.339475	0.28522
113	2021-04-16	16-24	0.356035	0.36783	0.344391
114	2021-04-16	2023-10-02	0.240133	0.259433	0.220353
115	2021-04-23	2015-11-01	0.314953	0.341584	0.286936
116	2021-04-23	16-24	0.371888	0.38347	0.360628
117	2021-04-23	2023-10-02	0.242643	0.262188	0.222649
118	2021-04-30	2015-11-01	0.316589	0.343226	0.288379
119	2021-04-30	16-24	0.391033	0.402198	0.380118
120	2021-04-30	2023-10-02	0.244019	0.263679	0.223778
121	2021-05-07	2015-11-01	0.317743	0.344494	0.289492
122	2021-05-07	16-24	0.40414	0.415246	0.393493
123	2021-05-07	2023-10-02	0.244558	0.264514	0.224155
124	2021-05-14	2015-11-01	0.318296	0.345002	0.289945
125	2021-05-14	16-24	0.416862	0.427795	0.406276
126	2021-05-14	2023-10-02	0.244675	0.264867	0.224185
127	2021-05-21	2015-11-01	0.318358	0.345256	0.289972
128	2021-05-21	16-24	0.428192	0.438883	0.417834
129	2021-05-21	2023-10-02	0.244634	0.264962	0.224004
130	2021-05-28	2015-11-01	0.318218	0.345332	0.289611
131	2021-05-28	16-24	0.439098	0.449717	0.428901
132	2021-05-28	2023-10-02	0.244658	0.265185	0.223995
133	2021-06-04	2015-11-01	0.318121	0.345452	0.289486
134	2021-06-04	16-24	0.449924	0.46037	0.439789
135	2021-06-04	2023-10-02	0.244906	0.265507	0.224095
136	2021-06-11	2015-11-01	0.318414	0.345739	0.289659
137	2021-06-11	16-24	0.466784	0.477087	0.456609
138	2021-06-11	2023-10-02	0.245298	0.265957	0.22433
139	2021-06-18	2015-11-01	0.319398	0.347003	0.290323
140	2021-06-18	16-24	0.488755	0.498795	0.478655
141	2021-06-18	2023-10-02	0.245673	0.266419	0.224668
142	2021-06-25	2015-11-01	0.32049	0.348359	0.291613
143	2021-06-25	16-24	0.510133	0.520287	0.500059
144	2021-06-25	2023-10-02	0.24602	0.267017	0.224756
145	2021-07-02	2015-11-01	0.321184	0.34907	0.292384
146	2021-07-02	16-24	0.529096	0.539312	0.518931
147	2021-07-02	2023-10-02	0.246349	0.26752	0.225083
148	2021-07-09	2015-11-01	0.321981	0.350043	0.293037
149	2021-07-09	16-24	0.552245	0.562548	0.542099
150	2021-07-09	2023-10-02	0.246852	0.268212	0.225383
151	2021-07-16	2015-11-01	0.323934	0.352123	0.294749
152	2021-07-16	16-24	0.585804	0.596093	0.575356
153	2021-07-16	2023-10-02	0.248313	0.269982	0.226644
154	2021-07-23	2015-11-01	0.328308	0.356958	0.298806
155	2021-07-23	16-24	0.643296	0.654043	0.632368
156	2021-07-23	2023-10-02	0.251823	0.273728	0.229926
157	2021-07-30	2015-11-01	0.335153	0.363955	0.305379
158	2021-07-30	16-24	0.698518	0.710076	0.686658
159	2021-07-30	2023-10-02	0.257089	0.27953	0.234763
160	2021-08-06	2015-11-01	0.343803	0.373183	0.313416
161	2021-08-06	16-24	0.734862	0.747349	0.722319
162	2021-08-06	2023-10-02	0.263972	0.286804	0.241154
163	2021-08-13	2015-11-01	0.355545	0.385721	0.324434
164	2021-08-13	16-24	0.759229	0.772298	0.746122
165	2021-08-13	2023-10-02	0.272457	0.295819	0.248954
166	2021-08-20	2015-11-01	0.369816	0.400814	0.337991
167	2021-08-20	16-24	0.778164	0.79165	0.764703
168	2021-08-20	2023-10-02	0.280591	0.304545	0.256661
169	2021-08-27	2015-11-01	0.381161	0.412778	0.34864
170	2021-08-27	16-24	0.794551	0.808485	0.78081
171	2021-08-27	2023-10-02	0.288981	0.31361	0.264471
172	2021-09-03	2015-11-01	0.388962	0.421195	0.355785
173	2021-09-03	16-24	0.812043	0.826346	0.798213
174	2021-09-03	2023-10-02	0.298444	0.323705	0.273404
175	2021-09-10	2015-11-01	0.396664	0.42933	0.362833
176	2021-09-10	16-24	0.833298	0.848006	0.819083
177	2021-09-10	2023-10-02	0.306263	0.331991	0.280499
178	2021-09-17	2015-11-01	0.405567	0.438953	0.371368
179	2021-09-17	16-24	0.866581	0.88199	0.851537
180	2021-09-17	2023-10-02	0.312856	0.339289	0.286716
181	2021-09-24	2015-11-01	0.415367	0.449074	0.380812
182	2021-09-24	16-24	0.905046	0.920607	0.889774
183	2021-09-24	2023-10-02	0.319954	0.347012	0.293198
184	2021-10-01	2015-11-01	0.425063	0.458938	0.390042
185	2021-10-01	16-24	0.929063	0.944724	0.913798
186	2021-10-01	2023-10-02	0.326927	0.354487	0.299517
187	2021-10-08	2015-11-01	0.434698	0.469053	0.399272
188	2021-10-08	16-24	0.944679	0.95963	0.929741
189	2021-10-08	2023-10-02	0.334852	0.363202	0.306575
190	2021-10-15	2015-11-01	0.448056	0.483035	0.411919
191	2021-10-15	16-24	0.954077	0.968456	0.939597
192	2021-10-15	2023-10-02	0.345244	0.37436	0.316218
193	2021-10-22	2015-11-01	0.471913	0.508243	0.435012
194	2021-10-22	16-24	0.959793	0.973709	0.945678
195	2021-10-22	2023-10-02	0.356298	0.386496	0.326501
196	2021-10-29	2015-11-01	0.506614	0.543164	0.469143
197	2021-10-29	16-24	0.963103	0.97671	0.949222
198	2021-10-29	2023-10-02	0.36784	0.398768	0.337303
199	2021-11-05	2015-11-01	0.546143	0.582385	0.50918
200	2021-11-05	16-24	0.965367	0.978781	0.951373
201	2021-11-05	2023-10-02	0.381392	0.413127	0.349994
202	2021-11-12	2015-11-01	0.592239	0.627964	0.555464
203	2021-11-12	16-24	0.967438	0.980522	0.953438
204	2021-11-12	2023-10-02	0.396604	0.429527	0.363878
205	2021-11-19	2015-11-01	0.637097	0.672238	0.600876
206	2021-11-19	16-24	0.969331	0.982232	0.955486
207	2021-11-19	2023-10-02	0.41183	0.445712	0.378466
208	2021-11-26	2015-11-01	0.66718	0.701193	0.631948
209	2021-11-26	16-24	0.970889	0.983735	0.957145
210	2021-11-26	2023-10-02	0.424915	0.459506	0.390812
211	2021-12-03	2015-11-01	0.694372	0.726863	0.660563
212	2021-12-03	16-24	0.971883	0.984789	0.958175
213	2021-12-03	2023-10-02	0.435992	0.471346	0.401182
214	2021-12-10	2015-11-01	0.721422	0.752227	0.68932
215	2021-12-10	16-24	0.972737	0.98561	0.959045
216	2021-12-10	2023-10-02	0.447174	0.483481	0.411328
217	2021-12-17	2015-11-01	0.741802	0.771413	0.710507
218	2021-12-17	16-24	0.973645	0.986421	0.960023
219	2021-12-17	2023-10-02	0.45978	0.496827	0.423053
220	2021-12-24	2015-11-01	0.756186	0.785486	0.725579
221	2021-12-24	16-24	0.974632	0.987387	0.96111
222	2021-12-24	2023-10-02	0.47439	0.512172	0.436838
223	2021-12-31	2015-11-01	0.766801	0.795698	0.736532
224	2021-12-31	16-24	0.976776	0.989162	0.963694
225	2021-12-31	2023-10-02	0.490515	0.529192	0.451653
226	2020-07-31	25-34	0.10113	0.128346	0.0881615
227	2020-08-07	25-34	0.100819	0.12824	0.087974
228	2020-08-14	25-34	0.100511	0.128134	0.0876935
229	2020-08-21	25-34	0.100204	0.128027	0.0874108
230	2020-08-28	25-34	0.0999154	0.127941	0.0871123
231	2020-09-04	25-34	0.100146	0.128517	0.0872454
232	2020-09-11	25-34	0.100523	0.129391	0.087183
233	2020-09-18	25-34	0.100925	0.130262	0.0871588
234	2020-09-25	25-34	0.101484	0.131133	0.0874226
235	2020-10-02	25-34	0.102222	0.132004	0.0879449
236	2020-10-09	25-34	0.103072	0.133683	0.0884246
237	2020-10-16	25-34	0.104175	0.134591	0.0893796
238	2020-10-23	25-34	0.10593	0.135542	0.0911487
239	2020-10-30	25-34	0.108466	0.136884	0.0937039
240	2020-11-06	25-34	0.111623	0.138272	0.0971702
241	2020-11-13	25-34	0.115847	0.139383	0.102065
242	2020-11-20	25-34	0.121319	0.140502	0.108201
243	2020-11-27	25-34	0.127063	0.142906	0.11482
244	2020-12-04	25-34	0.133011	0.144671	0.121306
245	2020-12-11	25-34	0.139172	0.149617	0.127996
246	2020-12-18	25-34	0.144031	0.15547	0.132945
247	2020-12-25	25-34	0.147667	0.159941	0.136701
248	2021-01-01	25-34	0.151465	0.164579	0.140616
249	2021-01-08	25-34	0.156319	0.1707	0.145027
250	2021-01-15	25-34	0.164097	0.180064	0.148614
251	2021-01-22	25-34	0.175571	0.192594	0.154581
252	2021-01-29	25-34	0.186447	0.205705	0.15868
253	2021-02-05	25-34	0.199227	0.220754	0.165579
254	2021-02-12	25-34	0.217844	0.241018	0.179337
255	2021-02-19	25-34	0.236138	0.260182	0.19494
256	2021-02-26	25-34	0.252233	0.276681	0.209595
257	2021-03-05	25-34	0.265918	0.290678	0.221992
258	2021-03-12	25-34	0.277963	0.302864	0.23317
259	2021-03-19	25-34	0.290139	0.314962	0.245441
260	2021-03-26	25-34	0.306004	0.330391	0.262453
261	2021-04-02	25-34	0.326527	0.350232	0.284868
262	2021-04-09	25-34	0.345411	0.368317	0.305457
263	2021-04-16	25-34	0.367237	0.389517	0.329316
264	2021-04-23	25-34	0.395884	0.417074	0.360834
265	2021-04-30	25-34	0.428729	0.448701	0.397137
266	2021-05-07	25-34	0.45091	0.470232	0.422344
267	2021-05-14	25-34	0.472399	0.491185	0.446985
268	2021-05-21	25-34	0.490338	0.508745	0.467597
269	2021-05-28	25-34	0.507781	0.52596	0.487345
270	2021-06-04	25-34	0.524631	0.542702	0.506678
271	2021-06-11	25-34	0.550365	0.567498	0.53492
272	2021-06-18	25-34	0.586884	0.603257	0.572903
273	2021-06-25	25-34	0.629394	0.645031	0.613825
274	2021-07-02	25-34	0.673837	0.68856	0.657254
275	2021-07-09	25-34	0.721391	0.7377	0.703466
276	2021-07-16	25-34	0.772252	0.795432	0.751691
277	2021-07-23	25-34	0.809608	0.839017	0.787299
278	2021-07-30	25-34	0.832908	0.865749	0.809659
279	2021-08-06	25-34	0.847647	0.882443	0.823815
280	2021-08-13	25-34	0.86237	0.899166	0.838126
281	2021-08-20	25-34	0.879723	0.918768	0.854869
282	2021-08-27	25-34	0.899323	0.940509	0.874087
283	2021-09-03	25-34	0.920034	0.962472	0.894715
284	2021-09-10	25-34	0.940269	0.981785	0.915729
285	2021-09-17	25-34	0.95566	0.993736	0.932238
286	2021-09-24	25-34	0.965476	0.998677	0.943777
287	2021-10-01	25-34	0.970933	0.99973	0.950721
288	2021-10-08	25-34	0.97469	0.999786	0.955759
289	2021-10-15	25-34	0.976817	0.99967	0.958922
290	2021-10-22	25-34	0.977749	0.99948	0.96029
291	2021-10-29	25-34	0.978094	0.999259	0.960611
292	2021-11-05	25-34	0.978245	0.999063	0.960953
293	2021-11-12	25-34	0.978354	0.998912	0.960956
294	2021-11-19	25-34	0.978352	0.99876	0.961013
295	2021-11-26	25-34	0.97824	0.998597	0.960759
296	2021-12-03	25-34	0.977983	0.998398	0.960176
297	2021-12-10	25-34	0.977807	0.998267	0.959968
298	2021-12-17	25-34	0.97777	0.998214	0.959997
299	2021-12-24	25-34	0.977743	0.998168	0.959522
300	2021-12-31	25-34	0.977834	0.998177	0.959481
301	2020-07-31	35-49	0.0720365	0.0789842	0.0652767
302	2020-08-07	35-49	0.0716751	0.0784631	0.0649969
303	2020-08-14	35-49	0.0713168	0.0780566	0.064735
304	2020-08-21	35-49	0.0709616	0.0775726	0.0643766
305	2020-08-28	35-49	0.0706173	0.0771594	0.0640626
306	2020-09-04	35-49	0.0704684	0.0770281	0.0639408
307	2020-09-11	35-49	0.0702997	0.0767915	0.0636984
308	2020-09-18	35-49	0.070121	0.0767069	0.0634119
309	2020-09-25	35-49	0.0700192	0.076653	0.0632469
310	2020-10-02	35-49	0.0700607	0.0767129	0.0630967
311	2020-10-09	35-49	0.0703073	0.0770129	0.0632878
312	2020-10-16	35-49	0.0709536	0.0777881	0.0638997
313	2020-10-23	35-49	0.0723959	0.0792025	0.0653158
314	2020-10-30	35-49	0.0747656	0.0814843	0.0677879
315	2020-11-06	35-49	0.077764	0.0844985	0.0708629
316	2020-11-13	35-49	0.081491	0.0881998	0.0747231
317	2020-11-20	35-49	0.0862568	0.0931504	0.0795263
318	2020-11-27	35-49	0.0918904	0.0988771	0.0851129
319	2020-12-04	35-49	0.0983055	0.105455	0.0912258
320	2020-12-11	35-49	0.104465	0.111988	0.0967762
321	2020-12-18	35-49	0.108772	0.116887	0.10082
322	2020-12-25	35-49	0.11267	0.12138	0.104268
323	2021-01-01	35-49	0.11776	0.126993	0.108831
324	2021-01-08	35-49	0.123474	0.133355	0.113906
325	2021-01-15	35-49	0.132904	0.143639	0.122495
326	2021-01-22	35-49	0.147795	0.159828	0.135902
327	2021-01-29	35-49	0.159608	0.172583	0.14674
328	2021-02-05	35-49	0.174678	0.188694	0.160913
329	2021-02-12	35-49	0.199965	0.214832	0.185418
330	2021-02-19	35-49	0.223685	0.239082	0.208493
331	2021-02-26	35-49	0.244286	0.259913	0.228856
332	2021-03-05	35-49	0.262469	0.278325	0.246709
333	2021-03-12	35-49	0.278984	0.294932	0.263118
334	2021-03-19	35-49	0.296754	0.312594	0.280892
335	2021-03-26	35-49	0.32276	0.338051	0.307214
336	2021-04-02	35-49	0.355981	0.370758	0.341203
337	2021-04-09	35-49	0.38384	0.398117	0.369448
338	2021-04-16	35-49	0.41379	0.42772	0.399726
339	2021-04-23	35-49	0.456235	0.469594	0.442906
340	2021-04-30	35-49	0.507281	0.519992	0.494219
341	2021-05-07	35-49	0.536349	0.548754	0.523569
342	2021-05-14	35-49	0.566737	0.578745	0.553884
343	2021-05-21	35-49	0.607062	0.619245	0.594066
344	2021-05-28	35-49	0.64869	0.66113	0.635502
345	2021-06-04	35-49	0.69044	0.703361	0.676869
346	2021-06-11	35-49	0.740348	0.754726	0.725808
347	2021-06-18	35-49	0.792522	0.808361	0.776471
348	2021-06-25	35-49	0.83714	0.854198	0.819967
349	2021-07-02	35-49	0.864292	0.881844	0.846546
350	2021-07-09	35-49	0.886253	0.90397	0.868394
351	2021-07-16	35-49	0.905935	0.92385	0.888203
352	2021-07-23	35-49	0.92177	0.938925	0.904381
353	2021-07-30	35-49	0.937699	0.954121	0.920914
354	2021-08-06	35-49	0.951913	0.967166	0.936204
355	2021-08-13	35-49	0.962761	0.976708	0.948431
356	2021-08-20	35-49	0.97122	0.983752	0.958288
357	2021-08-27	35-49	0.975444	0.986799	0.963593
358	2021-09-03	35-49	0.976917	0.98732	0.965888
359	2021-09-10	35-49	0.977023	0.987249	0.966158
360	2021-09-17	35-49	0.975946	0.986107	0.965075
361	2021-09-24	35-49	0.974125	0.984843	0.962896
362	2021-10-01	35-49	0.971831	0.983654	0.959894
363	2021-10-08	35-49	0.96929	0.982367	0.956324
364	2021-10-15	35-49	0.966583	0.980721	0.952253
365	2021-10-22	35-49	0.963928	0.979024	0.948141
366	2021-10-29	35-49	0.961572	0.977951	0.944496
367	2021-11-05	35-49	0.959526	0.97705	0.941057
368	2021-11-12	35-49	0.957825	0.97642	0.937913
369	2021-11-19	35-49	0.956191	0.975639	0.935725
370	2021-11-26	35-49	0.954465	0.974801	0.932513
371	2021-12-03	35-49	0.952655	0.97398	0.929885
372	2021-12-10	35-49	0.9513	0.973648	0.927267
373	2021-12-17	35-49	0.950682	0.973733	0.92606
374	2021-12-24	35-49	0.950806	0.974206	0.925811
375	2021-12-31	35-49	0.952209	0.975368	0.927459
376	2020-07-31	50-69	0.0657895	0.0720765	0.0597579
377	2020-08-07	50-69	0.0655855	0.0718452	0.0595587
378	2020-08-14	50-69	0.0653828	0.0716769	0.0593028
379	2020-08-21	50-69	0.0651814	0.0715302	0.059048
380	2020-08-28	50-69	0.0649907	0.0714172	0.0588115
381	2020-09-04	50-69	0.0650611	0.0719119	0.0588038
382	2020-09-11	50-69	0.0651673	0.0724299	0.0587034
383	2020-09-18	50-69	0.0652664	0.0732419	0.0585352
384	2020-09-25	50-69	0.0654374	0.0739571	0.0585256
385	2020-10-02	50-69	0.0657629	0.074958	0.0586589
386	2020-10-09	50-69	0.066335	0.0759076	0.0590525
387	2020-10-16	50-69	0.0673046	0.076898	0.0599361
388	2020-10-23	50-69	0.0688517	0.0781664	0.0614443
389	2020-10-30	50-69	0.0711181	0.0798491	0.0638389
390	2020-11-06	50-69	0.0744326	0.0816979	0.0674344
391	2020-11-13	50-69	0.079054	0.0849178	0.0726153
392	2020-11-20	50-69	0.0845252	0.0904993	0.0781068
393	2020-11-27	50-69	0.0907106	0.0977742	0.0832604
394	2020-12-04	50-69	0.0972517	0.105602	0.0870511
395	2020-12-11	50-69	0.102441	0.111909	0.0883579
396	2020-12-18	50-69	0.106475	0.116665	0.0894672
397	2020-12-25	50-69	0.110857	0.121811	0.0906063
398	2021-01-01	50-69	0.115336	0.127277	0.0916108
399	2021-01-08	50-69	0.119815	0.132728	0.0929908
400	2021-01-15	50-69	0.12788	0.142128	0.0960141
401	2021-01-22	50-69	0.141783	0.158106	0.101699
402	2021-01-29	50-69	0.15408	0.172343	0.106421
403	2021-02-05	50-69	0.169253	0.189125	0.115909
404	2021-02-12	50-69	0.194309	0.215268	0.136316
405	2021-02-19	50-69	0.219745	0.241584	0.158136
406	2021-02-26	50-69	0.245724	0.268141	0.182442
407	2021-03-05	50-69	0.27557	0.298048	0.212794
408	2021-03-12	50-69	0.320602	0.342427	0.261296
409	2021-03-19	50-69	0.396712	0.416859	0.345807
410	2021-03-26	50-69	0.465111	0.483704	0.423811
411	2021-04-02	50-69	0.526658	0.543646	0.495356
412	2021-04-09	50-69	0.577042	0.593259	0.55506
413	2021-04-16	50-69	0.639509	0.654535	0.627151
414	2021-04-23	50-69	0.717158	0.731417	0.700007
415	2021-04-30	50-69	0.759533	0.776433	0.739569
416	2021-05-07	50-69	0.776981	0.799803	0.75554
417	2021-05-14	50-69	0.797303	0.826779	0.774517
418	2021-05-21	50-69	0.82159	0.858141	0.797354
419	2021-05-28	50-69	0.855262	0.899047	0.829022
420	2021-06-04	50-69	0.890061	0.939148	0.862192
421	2021-06-11	50-69	0.925309	0.975182	0.897321
422	2021-06-18	50-69	0.949477	0.994415	0.923567
423	2021-06-25	50-69	0.968796	0.999937	0.947492
424	2021-07-02	50-69	0.978954	0.999943	0.962086
425	2021-07-09	50-69	0.984145	0.999926	0.970672
426	2021-07-16	50-69	0.984519	0.999798	0.972883
427	2021-07-23	50-69	0.9819	0.999459	0.970406
428	2021-07-30	50-69	0.978043	0.998938	0.966322
429	2021-08-06	50-69	0.973876	0.998345	0.961448
430	2021-08-13	50-69	0.969673	0.997741	0.956472
431	2021-08-20	50-69	0.965424	0.997114	0.950876
432	2021-08-27	50-69	0.961098	0.99645	0.945336
433	2021-09-03	50-69	0.956806	0.995788	0.939652
434	2021-09-10	50-69	0.952575	0.9951	0.934083
435	2021-09-17	50-69	0.948354	0.994391	0.928249
436	2021-09-24	50-69	0.944117	0.993682	0.922276
437	2021-10-01	50-69	0.939881	0.992949	0.91632
438	2021-10-08	50-69	0.935654	0.992195	0.910578
439	2021-10-15	50-69	0.931451	0.991461	0.904573
440	2021-10-22	50-69	0.927588	0.990876	0.899163
441	2021-10-29	50-69	0.925346	0.991024	0.895759
442	2021-11-05	50-69	0.924216	0.991593	0.893899
443	2021-11-12	50-69	0.923688	0.992309	0.892937
444	2021-11-19	50-69	0.9237	0.993153	0.892541
445	2021-11-26	50-69	0.924772	0.994301	0.893476
446	2021-12-03	50-69	0.927161	0.995726	0.896403
447	2021-12-10	50-69	0.932513	0.99765	0.903663
448	2021-12-17	50-69	0.940279	0.999234	0.913825
449	2021-12-24	50-69	0.948397	0.99978	0.924613
450	2021-12-31	50-69	0.955928	0.99984	0.934971
451	2020-07-31	70+	0.0519649	0.0599105	0.0443664
452	2020-08-07	70+	0.0517762	0.0597213	0.0441893
453	2020-08-14	70+	0.0515889	0.0595186	0.0440005
454	2020-08-21	70+	0.0514029	0.0593165	0.04383
455	2020-08-28	70+	0.0512237	0.0591698	0.0435906
456	2020-09-04	70+	0.0511862	0.0590007	0.0435897
457	2020-09-11	70+	0.0511575	0.0589392	0.0435716
458	2020-09-18	70+	0.0511559	0.0588565	0.0435369
459	2020-09-25	70+	0.051233	0.0589643	0.0436073
460	2020-10-02	70+	0.0513896	0.0591617	0.043779
461	2020-10-09	70+	0.0517541	0.0595391	0.04416
462	2020-10-16	70+	0.0526955	0.0604955	0.0450465
463	2020-10-23	70+	0.0541315	0.061982	0.046454
464	2020-10-30	70+	0.0556392	0.0634405	0.0479157
465	2020-11-06	70+	0.0580027	0.0658408	0.0502828
466	2020-11-13	70+	0.0621139	0.0699682	0.0543979
467	2020-11-20	70+	0.0666498	0.0746146	0.0587657
468	2020-11-27	70+	0.0710705	0.0791783	0.0630331
469	2020-12-04	70+	0.0758513	0.084075	0.0676042
470	2020-12-11	70+	0.0795929	0.0879622	0.0712421
471	2020-12-18	70+	0.0820096	0.090554	0.0732999
472	2020-12-25	70+	0.0847927	0.0934372	0.0758652
473	2021-01-01	70+	0.0885295	0.0973216	0.0792788
474	2021-01-08	70+	0.0922118	0.101201	0.0824479
475	2021-01-15	70+	0.108047	0.117384	0.0981675
476	2021-01-22	70+	0.156307	0.16559	0.146303
477	2021-01-29	70+	0.177708	0.187372	0.167233
478	2021-02-05	70+	0.217745	0.227521	0.207195
479	2021-02-12	70+	0.32856	0.338037	0.318321
480	2021-02-19	70+	0.423933	0.433688	0.413727
481	2021-02-26	70+	0.532569	0.543596	0.520933
482	2021-03-05	70+	0.629242	0.642326	0.615583
483	2021-03-12	70+	0.696375	0.711228	0.681091
484	2021-03-19	70+	0.718363	0.733588	0.702815
485	2021-03-26	70+	0.720181	0.734814	0.705171
486	2021-04-02	70+	0.723314	0.737576	0.708535
487	2021-04-09	70+	0.731364	0.745614	0.716683
488	2021-04-16	70+	0.742784	0.756999	0.72805
489	2021-04-23	70+	0.765212	0.779981	0.750186
490	2021-04-30	70+	0.820817	0.83725	0.804026
491	2021-05-07	70+	0.869775	0.887508	0.851894
492	2021-05-14	70+	0.920161	0.938005	0.902138
493	2021-05-21	70+	0.953116	0.968766	0.937041
494	2021-05-28	70+	0.969666	0.982267	0.956194
495	2021-06-04	70+	0.972806	0.983685	0.961053
496	2021-06-11	70+	0.970594	0.980595	0.959938
497	2021-06-18	70+	0.96678	0.976099	0.956863
498	2021-06-25	70+	0.962483	0.971372	0.953152
499	2021-07-02	70+	0.957894	0.96634	0.948866
500	2021-07-09	70+	0.953214	0.961581	0.944473
501	2021-07-16	70+	0.948522	0.957018	0.939965
502	2021-07-23	70+	0.94378	0.952498	0.934869
503	2021-07-30	70+	0.939028	0.948006	0.929628
504	2021-08-06	70+	0.934321	0.9437	0.92457
505	2021-08-13	70+	0.929729	0.939831	0.919236
506	2021-08-20	70+	0.925145	0.936056	0.913968
507	2021-08-27	70+	0.920513	0.932243	0.908608
508	2021-09-03	70+	0.915912	0.928653	0.903204
509	2021-09-10	70+	0.911411	0.924907	0.89769
510	2021-09-17	70+	0.907028	0.921342	0.892445
511	2021-09-24	70+	0.902756	0.918056	0.887195
512	2021-10-01	70+	0.898497	0.91466	0.88222
513	2021-10-08	70+	0.89415	0.911095	0.876855
514	2021-10-15	70+	0.889828	0.907532	0.871506
515	2021-10-22	70+	0.886711	0.90515	0.867751
516	2021-10-29	70+	0.890107	0.908097	0.871616
517	2021-11-05	70+	0.899651	0.916248	0.882829
518	2021-11-12	70+	0.911606	0.926269	0.896648
519	2021-11-19	70+	0.923361	0.936485	0.910192
520	2021-11-26	70+	0.934637	0.946124	0.922796
521	2021-12-03	70+	0.943049	0.953871	0.932064
522	2021-12-10	70+	0.948725	0.959053	0.938091
523	2021-12-17	70+	0.950824	0.960918	0.940403
524	2021-12-24	70+	0.950378	0.96048	0.940044
525	2021-12-31	70+	0.948574	0.958924	0.938092

## Sheet: Figure1.A
	date	variable	mean	q90	q10
1	2020-07-31	2015-11-01	7.06644e-05	406	97
2	2020-07-31	16-24	0.000109542	1059	325
3	2020-07-31	2023-10-02	9.32658e-05	993	258
4	2020-08-01	2015-11-01	5.87127e-05	322	90
5	2020-08-01	16-24	9.65017e-05	886	308
6	2020-08-01	2023-10-02	8.09884e-05	813	250
7	2020-08-02	2015-11-01	4.94973e-05	257	84
8	2020-08-02	16-24	8.61054e-05	759	295
9	2020-08-02	2023-10-02	7.15232e-05	677	243
10	2020-08-03	2015-11-01	4.23993e-05	211	79
11	2020-08-03	16-24	7.79186e-05	662	287
12	2020-08-03	2023-10-02	6.43191e-05	580	239
13	2020-08-04	2015-11-01	3.69382e-05	177	74
14	2020-08-04	16-24	7.15826e-05	585	278
15	2020-08-04	2023-10-02	5.89417e-05	510	236
16	2020-08-05	2015-11-01	3.27467e-05	154	69
17	2020-08-05	16-24	6.68087e-05	533	275
18	2020-08-05	2023-10-02	5.50562e-05	462	233
19	2020-08-06	2015-11-01	2.95471e-05	136	65
20	2020-08-06	16-24	6.33698e-05	493	271
21	2020-08-06	2023-10-02	5.24102e-05	432	229
22	2020-08-07	2015-11-01	2.71314e-05	124	60
23	2020-08-07	16-24	6.10926e-05	466	266
24	2020-08-07	2023-10-02	5.08183e-05	413	229
25	2020-08-08	2015-11-01	2.53453e-05	115	57
26	2020-08-08	16-24	5.985e-05	448	266
27	2020-08-08	2023-10-02	5.01484e-05	405	229
28	2020-08-09	2015-11-01	2.40759e-05	110	54
29	2020-08-09	16-24	5.95543e-05	445	267
30	2020-08-09	2023-10-02	5.03106e-05	402	232
31	2020-08-10	2015-11-01	2.32421e-05	106	52
32	2020-08-10	16-24	6.01512e-05	449	272
33	2020-08-10	2023-10-02	5.12479e-05	411	238
34	2020-08-11	2015-11-01	2.27876e-05	105	51
35	2020-08-11	16-24	6.16147e-05	461	280
36	2020-08-11	2023-10-02	5.29289e-05	422	245
37	2020-08-12	2015-11-01	2.26765e-05	104	50
38	2020-08-12	16-24	6.39423e-05	477	288
39	2020-08-12	2023-10-02	5.53412e-05	441	255
40	2020-08-13	2015-11-01	2.28893e-05	105	50
41	2020-08-13	16-24	6.71503e-05	499	305
42	2020-08-13	2023-10-02	5.84858e-05	464	269
43	2020-08-14	2015-11-01	2.34206e-05	107	52
44	2020-08-14	16-24	7.12683e-05	530	325
45	2020-08-14	2023-10-02	6.23716e-05	492	289
46	2020-08-15	2015-11-01	2.42781e-05	111	55
47	2020-08-15	16-24	7.63337e-05	565	351
48	2020-08-15	2023-10-02	6.70094e-05	526	315
49	2020-08-16	2015-11-01	2.54814e-05	115	59
50	2020-08-16	16-24	8.23841e-05	603	380
51	2020-08-16	2023-10-02	7.24054e-05	565	343
52	2020-08-17	2015-11-01	2.7062e-05	122	63
53	2020-08-17	16-24	8.94486e-05	648	416
54	2020-08-17	2023-10-02	7.85537e-05	606	379
55	2020-08-18	2015-11-01	2.90636e-05	129	69
56	2020-08-18	16-24	9.75378e-05	703	458
57	2020-08-18	2023-10-02	8.54286e-05	652	419
58	2020-08-19	2015-11-01	3.15415e-05	138	76
59	2020-08-19	16-24	0.000106633	763	507
60	2020-08-19	2023-10-02	9.2977e-05	704	463
61	2020-08-20	2015-11-01	3.45632e-05	151	85
62	2020-08-20	16-24	0.000116676	829	561
63	2020-08-20	2023-10-02	0.000101111	762	505
64	2020-08-21	2015-11-01	3.82071e-05	165	95
65	2020-08-21	16-24	0.000127557	898	621
66	2020-08-21	2023-10-02	0.000109706	817	558
67	2020-08-22	2015-11-01	4.25616e-05	182	108
68	2020-08-22	16-24	0.000139116	976	686
69	2020-08-22	2023-10-02	0.000118596	881	611
70	2020-08-23	2015-11-01	4.77216e-05	203	124
71	2020-08-23	16-24	0.000151136	1057	750
72	2020-08-23	2023-10-02	0.000127581	946	663
73	2020-08-24	2015-11-01	5.37846e-05	226	141
74	2020-08-24	16-24	0.000163358	1135	814
75	2020-08-24	2023-10-02	0.000136436	1010	708
76	2020-08-25	2015-11-01	6.08432e-05	253	160
77	2020-08-25	16-24	0.000175498	1213	877
78	2020-08-25	2023-10-02	0.000144923	1067	754
79	2020-08-26	2015-11-01	6.89771e-05	283	183
80	2020-08-26	16-24	0.000187272	1292	945
81	2020-08-26	2023-10-02	0.000152813	1124	799
82	2020-08-27	2015-11-01	7.82417e-05	321	210
83	2020-08-27	16-24	0.000198428	1370	1002
84	2020-08-27	2023-10-02	0.000159897	1178	835
85	2020-08-28	2015-11-01	8.86572e-05	362	240
86	2020-08-28	16-24	0.000208782	1439	1056
87	2020-08-28	2023-10-02	0.000166011	1222	867
88	2020-08-29	2015-11-01	0.000100198	407	272
89	2020-08-29	16-24	0.000218244	1496	1104
90	2020-08-29	2023-10-02	0.00017104	1254	894
91	2020-08-30	2015-11-01	0.000112784	456	308
92	2020-08-30	16-24	0.000226845	1552	1151
93	2020-08-30	2023-10-02	0.000174936	1282	912
94	2020-08-31	2015-11-01	0.000126281	508	347
95	2020-08-31	16-24	0.000234742	1605	1194
96	2020-08-31	2023-10-02	0.000177712	1298	930
97	2020-09-01	2015-11-01	0.000140506	562	389
98	2020-09-01	16-24	0.000242224	1657	1240
99	2020-09-01	2023-10-02	0.000179445	1309	943
100	2020-09-02	2015-11-01	0.000155245	618	432
101	2020-09-02	16-24	0.000249703	1707	1279
102	2020-09-02	2023-10-02	0.000180264	1314	949
103	2020-09-03	2015-11-01	0.000170276	673	475
104	2020-09-03	16-24	0.000257698	1756	1324
105	2020-09-03	2023-10-02	0.000180339	1311	953
106	2020-09-04	2015-11-01	0.000185404	730	520
107	2020-09-04	16-24	0.000266833	1815	1373
108	2020-09-04	2023-10-02	0.000179869	1306	953
109	2020-09-05	2015-11-01	0.000200494	789	564
110	2020-09-05	16-24	0.000277825	1883	1429
111	2020-09-05	2023-10-02	0.000179064	1295	948
112	2020-09-06	2015-11-01	0.000215509	842	610
113	2020-09-06	16-24	0.000291493	1974	1503
114	2020-09-06	2023-10-02	0.000178129	1284	949
115	2020-09-07	2015-11-01	0.000230531	901	655
116	2020-09-07	16-24	0.00030877	2084	1590
117	2020-09-07	2023-10-02	0.000177258	1277	947
118	2020-09-08	2015-11-01	0.000245779	960	706
119	2020-09-08	16-24	0.000330731	2223	1708
120	2020-09-08	2023-10-02	0.000176625	1276	942
121	2020-09-09	2015-11-01	0.000261616	1017	756
122	2020-09-09	16-24	0.000358624	2414	1855
123	2020-09-09	2023-10-02	0.000176378	1273	946
124	2020-09-10	2015-11-01	0.000278532	1080	806
125	2020-09-10	16-24	0.000393899	2655	2036
126	2020-09-10	2023-10-02	0.000176644	1269	944
127	2020-09-11	2015-11-01	0.000297135	1144	865
128	2020-09-11	16-24	0.000438242	2949	2258
129	2020-09-11	2023-10-02	0.00017753	1271	948
130	2020-09-12	2015-11-01	0.000318122	1223	927
131	2020-09-12	16-24	0.000493575	3319	2557
132	2020-09-12	2023-10-02	0.000179123	1282	957
133	2020-09-13	2015-11-01	0.000342256	1315	998
134	2020-09-13	16-24	0.000562029	3779	2914
135	2020-09-13	2023-10-02	0.000181504	1299	973
136	2020-09-14	2015-11-01	0.00037033	1420	1082
137	2020-09-14	16-24	0.000645846	4325	3364
138	2020-09-14	2023-10-02	0.000184744	1321	994
139	2020-09-15	2015-11-01	0.000403126	1549	1178
140	2020-09-15	16-24	0.000747196	4990	3904
141	2020-09-15	2023-10-02	0.000188912	1352	1015
142	2020-09-16	2015-11-01	0.000441359	1690	1295
143	2020-09-16	16-24	0.000867891	5807	4544
144	2020-09-16	2023-10-02	0.00019408	1387	1046
145	2020-09-17	2015-11-01	0.000485598	1856	1427
146	2020-09-17	16-24	0.00100898	6728	5312
147	2020-09-17	2023-10-02	0.000200326	1427	1086
148	2020-09-18	2015-11-01	0.000536164	2042	1581
149	2020-09-18	16-24	0.00117024	7769	6203
150	2020-09-18	2023-10-02	0.000207739	1479	1127
151	2020-09-19	2015-11-01	0.000593008	2246	1761
152	2020-09-19	16-24	0.00134973	8914	7202
153	2020-09-19	2023-10-02	0.000216425	1536	1175
154	2020-09-20	2015-11-01	0.000655582	2476	1950
155	2020-09-20	16-24	0.00154335	10138	8274
156	2020-09-20	2023-10-02	0.000226512	1608	1232
157	2020-09-21	2015-11-01	0.000722733	2715	2162
158	2020-09-21	16-24	0.00174477	11434	9368
159	2020-09-21	2023-10-02	0.000238157	1686	1294
160	2020-09-22	2015-11-01	0.000792663	2964	2375
161	2020-09-22	16-24	0.00194574	12705	10465
162	2020-09-22	2023-10-02	0.000251552	1774	1369
163	2020-09-23	2015-11-01	0.000862991	3223	2600
164	2020-09-23	16-24	0.00213684	13897	11546
165	2020-09-23	2023-10-02	0.000266926	1879	1457
166	2020-09-24	2015-11-01	0.000930955	3475	2815
167	2020-09-24	16-24	0.00230872	14982	12518
168	2020-09-24	2023-10-02	0.000284549	1999	1562
169	2020-09-25	2015-11-01	0.000993747	3705	3014
170	2020-09-25	16-24	0.00245339	15862	13349
171	2020-09-25	2023-10-02	0.000304731	2142	1681
172	2020-09-26	2015-11-01	0.00104893	3910	3187
173	2020-09-26	16-24	0.00256546	16556	14029
174	2020-09-26	2023-10-02	0.000327821	2304	1814
175	2020-09-27	2015-11-01	0.00109488	4071	3334
176	2020-09-27	16-24	0.00264286	16997	14500
177	2020-09-27	2023-10-02	0.000354199	2482	1960
178	2020-09-28	2015-11-01	0.00113106	4205	3446
179	2020-09-28	16-24	0.00268697	17217	14816
180	2020-09-28	2023-10-02	0.000384267	2691	2128
181	2020-09-29	2015-11-01	0.00115819	4297	3527
182	2020-09-29	16-24	0.00270213	17299	14913
183	2020-09-29	2023-10-02	0.000418436	2927	2321
184	2020-09-30	2015-11-01	0.00117818	4365	3597
185	2020-09-30	16-24	0.00269474	17214	14907
186	2020-09-30	2023-10-02	0.000457101	3199	2537
187	2020-10-01	2015-11-01	0.00119382	4411	3648
188	2020-10-01	16-24	0.0026722	17057	14808
189	2020-10-01	2023-10-02	0.000500608	3502	2779
190	2020-10-02	2015-11-01	0.00120848	4452	3709
191	2020-10-02	16-24	0.00264189	16845	14636
192	2020-10-02	2023-10-02	0.000549217	3827	3057
193	2020-10-03	2015-11-01	0.00122574	4507	3769
194	2020-10-03	16-24	0.00261042	16683	14432
195	2020-10-03	2023-10-02	0.000603044	4204	3367
196	2020-10-04	2015-11-01	0.0012491	4603	3836
197	2020-10-04	16-24	0.00258317	16564	14237
198	2020-10-04	2023-10-02	0.000662004	4602	3712
199	2020-10-05	2015-11-01	0.00128177	4726	3926
200	2020-10-05	16-24	0.00256404	16463	14100
201	2020-10-05	2023-10-02	0.000725745	5018	4074
202	2020-10-06	2015-11-01	0.00132651	4901	4052
203	2020-10-06	16-24	0.00255539	16426	14019
204	2020-10-06	2023-10-02	0.00079358	5492	4475
205	2020-10-07	2015-11-01	0.00138552	5123	4215
206	2020-10-07	16-24	0.00255809	16424	14047
207	2020-10-07	2023-10-02	0.000864443	5973	4872
208	2020-10-08	2015-11-01	0.00146026	5402	4427
209	2020-10-08	16-24	0.00257161	16543	14128
210	2020-10-08	2023-10-02	0.000936865	6458	5280
211	2020-10-09	2015-11-01	0.00155125	5739	4713
212	2020-10-09	16-24	0.00259408	16675	14253
213	2020-10-09	2023-10-02	0.00100899	6937	5709
214	2020-10-10	2015-11-01	0.00165776	6151	5046
215	2020-10-10	16-24	0.00262247	16848	14431
216	2020-10-10	2023-10-02	0.00107865	7396	6120
217	2020-10-11	2015-11-01	0.00177742	6568	5426
218	2020-10-11	16-24	0.00265277	17061	14597
219	2020-10-11	2023-10-02	0.00114349	7838	6510
220	2020-10-12	2015-11-01	0.00190592	7024	5847
221	2020-10-12	16-24	0.00268032	17206	14736
222	2020-10-12	2023-10-02	0.00120117	8209	6857
223	2020-10-13	2015-11-01	0.00203689	7498	6256
224	2020-10-13	16-24	0.00270022	17351	14838
225	2020-10-13	2023-10-02	0.00124956	8513	7120
226	2020-10-14	2015-11-01	0.00216216	7944	6659
227	2020-10-14	16-24	0.00270793	17400	14867
228	2020-10-14	2023-10-02	0.00128702	8748	7355
229	2020-10-15	2015-11-01	0.0022725	8350	7006
230	2020-10-15	16-24	0.00269987	17361	14838
231	2020-10-15	2023-10-02	0.00131257	8936	7509
232	2020-10-16	2015-11-01	0.00235885	8653	7285
233	2020-10-16	16-24	0.00267394	17176	14705
234	2020-10-16	2023-10-02	0.00132605	9003	7591
235	2020-10-17	2015-11-01	0.00241388	8840	7457
236	2020-10-17	16-24	0.00262992	16866	14471
237	2020-10-17	2023-10-02	0.00132817	9001	7617
238	2020-10-18	2015-11-01	0.00243341	8894	7508
239	2020-10-18	16-24	0.00256954	16486	14161
240	2020-10-18	2023-10-02	0.00132042	8958	7582
241	2020-10-19	2015-11-01	0.00241734	8823	7478
242	2020-10-19	16-24	0.00249628	15997	13802
243	2020-10-19	2023-10-02	0.00130496	8866	7494
244	2020-10-20	2015-11-01	0.00236971	8646	7343
245	2020-10-20	16-24	0.00241487	15451	13354
246	2020-10-20	2023-10-02	0.0012844	8760	7366
247	2020-10-21	2015-11-01	0.00229795	8365	7153
248	2020-10-21	16-24	0.00233072	14922	12903
249	2020-10-21	2023-10-02	0.00126155	8606	7216
250	2020-10-22	2015-11-01	0.00221148	8044	6889
251	2020-10-22	16-24	0.00224929	14403	12429
252	2020-10-22	2023-10-02	0.00123924	8463	7072
253	2020-10-23	2015-11-01	0.00212025	7703	6600
254	2020-10-23	16-24	0.00217561	13951	11996
255	2020-10-23	2023-10-02	0.00122015	8342	6941
256	2020-10-24	2015-11-01	0.00203349	7417	6315
257	2020-10-24	16-24	0.00211397	13569	11626
258	2020-10-24	2023-10-02	0.00120667	8247	6873
259	2020-10-25	2015-11-01	0.00195888	7153	6062
260	2020-10-25	16-24	0.00206779	13283	11341
261	2020-10-25	2023-10-02	0.00120089	8204	6834
262	2020-10-26	2015-11-01	0.00190233	6973	5879
263	2020-10-26	16-24	0.00203959	13131	11159
264	2020-10-26	2023-10-02	0.00120451	8219	6851
265	2020-10-27	2015-11-01	0.00186806	6875	5746
266	2020-10-27	16-24	0.00203104	13092	11122
267	2020-10-27	2023-10-02	0.00121885	8319	6940
268	2020-10-28	2015-11-01	0.00185883	6849	5709
269	2020-10-28	16-24	0.00204304	13175	11176
270	2020-10-28	2023-10-02	0.00124483	8517	7070
271	2020-10-29	2015-11-01	0.00187623	6917	5746
272	2020-10-29	16-24	0.00207569	13359	11346
273	2020-10-29	2023-10-02	0.0012828	8797	7298
274	2020-10-30	2015-11-01	0.0019208	7093	5876
275	2020-10-30	16-24	0.00212828	13739	11658
276	2020-10-30	2023-10-02	0.00133252	9149	7563
277	2020-10-31	2015-11-01	0.00199196	7345	6090
278	2020-10-31	16-24	0.00219905	14182	12042
279	2020-10-31	2023-10-02	0.0013929	9546	7909
280	2020-11-01	2015-11-01	0.00208775	7689	6396
281	2020-11-01	16-24	0.00228505	14728	12507
282	2020-11-01	2023-10-02	0.00146182	10009	8313
283	2020-11-02	2015-11-01	0.00220443	8092	6766
284	2020-11-02	16-24	0.00238192	15379	13041
285	2020-11-02	2023-10-02	0.00153596	10497	8745
286	2020-11-03	2015-11-01	0.00233603	8575	7187
287	2020-11-03	16-24	0.00248381	16008	13570
288	2020-11-03	2023-10-02	0.0016107	10976	9183
289	2020-11-04	2015-11-01	0.0024742	9084	7626
290	2020-11-04	16-24	0.00258351	16647	14097
291	2020-11-04	2023-10-02	0.00168028	11426	9589
292	2020-11-05	2015-11-01	0.0026084	9573	8025
293	2020-11-05	16-24	0.00267281	17213	14587
294	2020-11-05	2023-10-02	0.00173821	11780	9947
295	2020-11-06	2015-11-01	0.00272681	10010	8388
296	2020-11-06	16-24	0.00274334	17636	15011
297	2020-11-06	2023-10-02	0.00177804	12037	10224
298	2020-11-07	2015-11-01	0.00281782	10335	8682
299	2020-11-07	16-24	0.00278747	17922	15265
300	2020-11-07	2023-10-02	0.00179432	12145	10337
301	2020-11-08	2015-11-01	0.00287197	10521	8861
302	2020-11-08	16-24	0.00279943	17956	15377
303	2020-11-08	2023-10-02	0.00178361	12056	10290
304	2020-11-09	2015-11-01	0.00288367	10549	8916
305	2020-11-09	16-24	0.00277619	17781	15293
306	2020-11-09	2023-10-02	0.00174523	11806	10063
307	2020-11-10	2015-11-01	0.00285241	10438	8852
308	2020-11-10	16-24	0.00271793	17392	14999
309	2020-11-10	2023-10-02	0.00168152	11401	9682
310	2020-11-11	2015-11-01	0.00278275	10143	8653
311	2020-11-11	16-24	0.00262797	16749	14539
312	2020-11-11	2023-10-02	0.0015975	10808	9185
313	2020-11-12	2015-11-01	0.00268338	9766	8368
314	2020-11-12	16-24	0.00251219	16008	13910
315	2020-11-12	2023-10-02	0.0015	10160	8614
316	2020-11-13	2015-11-01	0.00256539	9323	7996
317	2020-11-13	16-24	0.00237808	15167	13162
318	2020-11-13	2023-10-02	0.00139653	9449	8028
319	2020-11-14	2015-11-01	0.00244037	8882	7578
320	2020-11-14	16-24	0.00223367	14300	12346
321	2020-11-14	2023-10-02	0.0012942	8778	7415
322	2020-11-15	2015-11-01	0.00231895	8474	7178
323	2020-11-15	16-24	0.00208658	13396	11470
324	2020-11-15	2023-10-02	0.00119897	8151	6854
325	2020-11-16	2015-11-01	0.00220979	8085	6811
326	2020-11-16	16-24	0.00194333	12489	10655
327	2020-11-16	2023-10-02	0.0011153	7597	6350
328	2020-11-17	2015-11-01	0.00211929	7776	6505
329	2020-11-17	16-24	0.00180898	11652	9881
330	2020-11-17	2023-10-02	0.00104613	7159	5926
331	2020-11-18	2015-11-01	0.00205169	7538	6277
332	2020-11-18	16-24	0.00168705	10884	9210
333	2020-11-18	2023-10-02	0.000993159	6814	5593
334	2020-11-19	2015-11-01	0.0020095	7392	6135
335	2020-11-19	16-24	0.00157968	10205	8610
336	2020-11-19	2023-10-02	0.000957219	6585	5372
337	2020-11-20	2015-11-01	0.00199383	7353	6086
338	2020-11-20	16-24	0.00148785	9612	8109
339	2020-11-20	2023-10-02	0.000938622	6490	5256
340	2020-11-21	2015-11-01	0.00200471	7388	6135
341	2020-11-21	16-24	0.0014117	9118	7694
342	2020-11-21	2023-10-02	0.000937433	6508	5240
343	2020-11-22	2015-11-01	0.00204131	7493	6274
344	2020-11-22	16-24	0.0013508	8735	7352
345	2020-11-22	2023-10-02	0.000953638	6620	5333
346	2020-11-23	2015-11-01	0.00210188	7711	6461
347	2020-11-23	16-24	0.00130435	8429	7097
348	2020-11-23	2023-10-02	0.000987186	6844	5541
349	2020-11-24	2015-11-01	0.00218371	8033	6716
350	2020-11-24	16-24	0.00127142	8258	6899
351	2020-11-24	2023-10-02	0.00103793	7190	5817
352	2020-11-25	2015-11-01	0.002283	8409	7012
353	2020-11-25	16-24	0.00125102	8144	6765
354	2020-11-25	2023-10-02	0.00110548	7643	6202
355	2020-11-26	2015-11-01	0.00239487	8832	7367
356	2020-11-26	16-24	0.00124224	8117	6697
357	2020-11-26	2023-10-02	0.00118901	8232	6674
358	2020-11-27	2015-11-01	0.00251356	9283	7723
359	2020-11-27	16-24	0.00124429	8148	6711
360	2020-11-27	2023-10-02	0.00128704	8932	7223
361	2020-11-28	2015-11-01	0.00263288	9727	8074
362	2020-11-28	16-24	0.00125657	8251	6768
363	2020-11-28	2023-10-02	0.00139735	9727	7816
364	2020-11-29	2015-11-01	0.00274688	10148	8437
365	2020-11-29	16-24	0.00127868	8397	6887
366	2020-11-29	2023-10-02	0.00151693	10545	8496
367	2020-11-30	2015-11-01	0.00285066	10513	8761
368	2020-11-30	16-24	0.00131048	8606	7064
369	2020-11-30	2023-10-02	0.00164222	11377	9238
370	2020-12-01	2015-11-01	0.00294109	10833	9043
371	2020-12-01	16-24	0.00135207	8853	7294
372	2020-12-01	2023-10-02	0.00176944	12249	9990
373	2020-12-02	2015-11-01	0.00301729	11072	9287
374	2020-12-02	16-24	0.00140378	9177	7587
375	2020-12-02	2023-10-02	0.00189505	13050	10729
376	2020-12-03	2015-11-01	0.00308069	11283	9513
377	2020-12-03	16-24	0.00146618	9562	7941
378	2020-12-03	2023-10-02	0.00201619	13850	11466
379	2020-12-04	2015-11-01	0.00313473	11457	9715
380	2020-12-04	16-24	0.00153999	10042	8354
381	2020-12-04	2023-10-02	0.00213098	14577	12162
382	2020-12-05	2015-11-01	0.0031843	11621	9875
383	2020-12-05	16-24	0.00162605	10573	8838
384	2020-12-05	2023-10-02	0.00223857	15256	12805
385	2020-12-06	2015-11-01	0.0032349	11800	10006
386	2020-12-06	16-24	0.00172517	11204	9388
387	2020-12-06	2023-10-02	0.00233898	15914	13418
388	2020-12-07	2015-11-01	0.00329203	12008	10178
389	2020-12-07	16-24	0.00183802	11938	9996
390	2020-12-07	2023-10-02	0.00243272	16527	13960
391	2020-12-08	2015-11-01	0.00336041	12276	10399
392	2020-12-08	16-24	0.00196493	12765	10689
393	2020-12-08	2023-10-02	0.00252029	17145	14443
394	2020-12-09	2015-11-01	0.00344351	12581	10646
395	2020-12-09	16-24	0.00210573	13676	11449
396	2020-12-09	2023-10-02	0.00260172	17714	14890
397	2020-12-10	2015-11-01	0.00354304	12936	10958
398	2020-12-10	16-24	0.00225945	14634	12301
399	2020-12-10	2023-10-02	0.00267608	18218	15316
400	2020-12-11	2015-11-01	0.00365856	13380	11335
401	2020-12-11	16-24	0.00242414	15705	13212
402	2020-12-11	2023-10-02	0.00274131	18616	15704
403	2020-12-12	2015-11-01	0.00378708	13830	11746
404	2020-12-12	16-24	0.00259667	16795	14168
405	2020-12-12	2023-10-02	0.00279407	18921	16057
406	2020-12-13	2015-11-01	0.00392288	14294	12165
407	2020-12-13	16-24	0.0027726	17909	15127
408	2020-12-13	2023-10-02	0.00283003	19129	16270
409	2020-12-14	2015-11-01	0.00405746	14750	12610
410	2020-12-14	16-24	0.00294626	18994	16103
411	2020-12-14	2023-10-02	0.0028443	19160	16380
412	2020-12-15	2015-11-01	0.00418001	15204	13008
413	2020-12-15	16-24	0.00311101	20056	17032
414	2020-12-15	2023-10-02	0.00283228	19112	16275
415	2020-12-16	2015-11-01	0.00427828	15578	13334
416	2020-12-16	16-24	0.00325973	21009	17857
417	2020-12-16	2023-10-02	0.0027906	18896	16034
418	2020-12-17	2015-11-01	0.00434012	15807	13530
419	2020-12-17	16-24	0.00338552	21803	18564
420	2020-12-17	2023-10-02	0.00271804	18430	15601
421	2020-12-18	2015-11-01	0.00435525	15851	13579
422	2020-12-18	16-24	0.00348248	22412	19067
423	2020-12-18	2023-10-02	0.00261621	17774	15005
424	2020-12-19	2015-11-01	0.00431709	15703	13493
425	2020-12-19	16-24	0.00354648	22767	19450
426	2020-12-19	2023-10-02	0.00248973	16897	14277
427	2020-12-20	2015-11-01	0.00422408	15329	13203
428	2020-12-20	16-24	0.00357573	22896	19650
429	2020-12-20	2023-10-02	0.00234574	15906	13460
430	2020-12-21	2015-11-01	0.00408011	14805	12738
431	2020-12-21	16-24	0.00357098	22828	19677
432	2020-12-21	2023-10-02	0.00219297	14839	12613
433	2020-12-22	2015-11-01	0.00389392	14090	12154
434	2020-12-22	16-24	0.00353539	22563	19532
435	2020-12-22	2023-10-02	0.00204056	13802	11750
436	2020-12-23	2015-11-01	0.00367764	13302	11491
437	2020-12-23	16-24	0.00347407	22150	19208
438	2020-12-23	2023-10-02	0.00189693	12803	10928
439	2020-12-24	2015-11-01	0.00344486	12471	10740
440	2020-12-24	16-24	0.00339336	21618	18772
441	2020-12-24	2023-10-02	0.00176901	11944	10214
442	2020-12-25	2015-11-01	0.00320879	11628	9994
443	2020-12-25	16-24	0.00330009	21049	18284
444	2020-12-25	2023-10-02	0.00166196	11244	9577
445	2020-12-26	2015-11-01	0.00298081	10843	9270
446	2020-12-26	16-24	0.00320086	20409	17726
447	2020-12-26	2023-10-02	0.00157919	10730	9044
448	2020-12-27	2015-11-01	0.00276966	10090	8577
449	2020-12-27	16-24	0.00310153	19799	17156
450	2020-12-27	2023-10-02	0.00152276	10388	8681
451	2020-12-28	2015-11-01	0.00258124	9409	7978
452	2020-12-28	16-24	0.00300685	19197	16626
453	2020-12-28	2023-10-02	0.00149378	10230	8471
454	2020-12-29	2015-11-01	0.00241883	8845	7457
455	2020-12-29	16-24	0.00292032	18663	16122
456	2020-12-29	2023-10-02	0.00149276	10285	8424
457	2020-12-30	2015-11-01	0.00228357	8357	7035
458	2020-12-30	16-24	0.00284415	18149	15694
459	2020-12-30	2023-10-02	0.00151979	10479	8558
460	2020-12-31	2015-11-01	0.00217498	7960	6694
461	2020-12-31	16-24	0.00277934	17735	15335
462	2020-12-31	2023-10-02	0.00157452	10848	8827
463	2021-01-01	2015-11-01	0.00209143	7657	6431
464	2021-01-01	16-24	0.00272584	17425	15038
465	2021-01-01	2023-10-02	0.00165582	11402	9285
466	2021-01-02	2015-11-01	0.00203052	7447	6256
467	2021-01-02	16-24	0.00268265	17165	14774
468	2021-01-02	2023-10-02	0.0017613	12098	9902
469	2021-01-03	2015-11-01	0.00198933	7302	6118
470	2021-01-03	16-24	0.002648	16955	14579
471	2021-01-03	2023-10-02	0.00188657	12946	10651
472	2021-01-04	2015-11-01	0.00196453	7234	6032
473	2021-01-04	16-24	0.00261954	16783	14409
474	2021-01-04	2023-10-02	0.00202461	13848	11489
475	2021-01-05	2015-11-01	0.00195255	7193	6000
476	2021-01-05	16-24	0.00259449	16620	14288
477	2021-01-05	2023-10-02	0.0021655	14787	12327
478	2021-01-06	2015-11-01	0.00194959	7182	5983
479	2021-01-06	16-24	0.0025699	16447	14165
480	2021-01-06	2023-10-02	0.0022967	15692	13073
481	2021-01-07	2015-11-01	0.00195175	7181	5988
482	2021-01-07	16-24	0.0025428	16257	14006
483	2021-01-07	2023-10-02	0.00240437	16395	13714
484	2021-01-08	2015-11-01	0.00195512	7180	6005
485	2021-01-08	16-24	0.00251051	16072	13837
486	2021-01-08	2023-10-02	0.0024755	16859	14157
487	2021-01-09	2015-11-01	0.00195597	7174	6017
488	2021-01-09	16-24	0.00247081	15839	13641
489	2021-01-09	2023-10-02	0.00250035	17028	14341
490	2021-01-10	2015-11-01	0.00195091	7138	6024
491	2021-01-10	16-24	0.00242213	15492	13370
492	2021-01-10	2023-10-02	0.00247469	16749	14234
493	2021-01-11	2015-11-01	0.00193709	7087	5993
494	2021-01-11	16-24	0.00236368	15089	13057
495	2021-01-11	2023-10-02	0.00240071	16206	13824
496	2021-01-12	2015-11-01	0.00191233	6984	5917
497	2021-01-12	16-24	0.00229546	14647	12688
498	2021-01-12	2023-10-02	0.00228646	15409	13227
499	2021-01-13	2015-11-01	0.00187527	6847	5813
500	2021-01-13	16-24	0.00221823	14142	12257
501	2021-01-13	2023-10-02	0.00214396	14453	12411
502	2021-01-14	2015-11-01	0.00182541	6670	5644
503	2021-01-14	16-24	0.00213337	13606	11786
504	2021-01-14	2023-10-02	0.00198666	13385	11494
505	2021-01-15	2015-11-01	0.00176308	6436	5444
506	2021-01-15	16-24	0.0020427	13074	11286
507	2021-01-15	2023-10-02	0.00182713	12365	10517
508	2021-01-16	2015-11-01	0.00168937	6182	5208
509	2021-01-16	16-24	0.00194824	12491	10758
510	2021-01-16	2023-10-02	0.00167548	11413	9591
511	2021-01-17	2015-11-01	0.00160599	5885	4942
512	2021-01-17	16-24	0.00185209	11905	10204
513	2021-01-17	2023-10-02	0.00153873	10534	8744
514	2021-01-18	2015-11-01	0.0015151	5561	4663
515	2021-01-18	16-24	0.00175618	11297	9654
516	2021-01-18	2023-10-02	0.00142088	9758	8026
517	2021-01-19	2015-11-01	0.00141912	5214	4370
518	2021-01-19	16-24	0.00166219	10694	9126
519	2021-01-19	2023-10-02	0.00132349	9128	7448
520	2021-01-20	2015-11-01	0.00132055	4844	4057
521	2021-01-20	16-24	0.00157149	10131	8602
522	2021-01-20	2023-10-02	0.00124628	8608	7018
523	2021-01-21	2015-11-01	0.00122184	4502	3730
524	2021-01-21	16-24	0.00148507	9574	8116
525	2021-01-21	2023-10-02	0.00118772	8202	6700
526	2021-01-22	2015-11-01	0.00112521	4164	3413
527	2021-01-22	16-24	0.00140362	9061	7649
528	2021-01-22	2023-10-02	0.00114545	7914	6457
529	2021-01-23	2015-11-01	0.00103262	3840	3130
530	2021-01-23	16-24	0.00132751	8580	7223
531	2021-01-23	2023-10-02	0.0011165	7703	6308
532	2021-01-24	2015-11-01	0.000945686	3528	2856
533	2021-01-24	16-24	0.00125687	8126	6833
534	2021-01-24	2023-10-02	0.00109742	7574	6180
535	2021-01-25	2015-11-01	0.000865648	3238	2612
536	2021-01-25	16-24	0.00119168	7714	6474
537	2021-01-25	2023-10-02	0.00108439	7499	6114
538	2021-01-26	2015-11-01	0.000793401	2975	2390
539	2021-01-26	16-24	0.00113175	7346	6146
540	2021-01-26	2023-10-02	0.00107331	7410	6054
541	2021-01-27	2015-11-01	0.000729494	2744	2189
542	2021-01-27	16-24	0.00107686	7014	5832
543	2021-01-27	2023-10-02	0.00106008	7326	5964
544	2021-01-28	2015-11-01	0.000674179	2543	2020
545	2021-01-28	16-24	0.00102675	6685	5562
546	2021-01-28	2023-10-02	0.00104099	7215	5842
547	2021-01-29	2015-11-01	0.000627459	2364	1876
548	2021-01-29	16-24	0.00098116	6389	5303
549	2021-01-29	2023-10-02	0.00101315	7044	5692
550	2021-01-30	2015-11-01	0.000589146	2224	1760
551	2021-01-30	16-24	0.000939843	6145	5078
552	2021-01-30	2023-10-02	0.000974947	6763	5481
553	2021-01-31	2015-11-01	0.000558923	2110	1665
554	2021-01-31	16-24	0.000902591	5900	4869
555	2021-01-31	2023-10-02	0.000926313	6395	5208
556	2021-02-01	2015-11-01	0.000536389	2026	1599
557	2021-02-01	16-24	0.000869227	5685	4670
558	2021-02-01	2023-10-02	0.000868693	5983	4901
559	2021-02-02	2015-11-01	0.000521098	1969	1551
560	2021-02-02	16-24	0.000839601	5490	4506
561	2021-02-02	2023-10-02	0.000804739	5540	4526
562	2021-02-03	2015-11-01	0.000512576	1930	1519
563	2021-02-03	16-24	0.00081358	5328	4373
564	2021-02-03	2023-10-02	0.000737773	5082	4150
565	2021-02-04	2015-11-01	0.000510315	1930	1516
566	2021-02-04	16-24	0.000791038	5189	4254
567	2021-02-04	2023-10-02	0.000671202	4630	3751
568	2021-02-05	2015-11-01	0.00051375	1942	1526
569	2021-02-05	16-24	0.000771841	5057	4156
570	2021-02-05	2023-10-02	0.000608019	4231	3376
571	2021-02-06	2015-11-01	0.000522216	1973	1552
572	2021-02-06	16-24	0.000755836	4952	4061
573	2021-02-06	2023-10-02	0.000550507	3855	3046
574	2021-02-07	2015-11-01	0.000534899	2026	1592
575	2021-02-07	16-24	0.000742839	4869	3983
576	2021-02-07	2023-10-02	0.000500138	3527	2735
577	2021-02-08	2015-11-01	0.000550776	2092	1639
578	2021-02-08	16-24	0.000732624	4812	3921
579	2021-02-08	2023-10-02	0.00045765	3236	2485
580	2021-02-09	2015-11-01	0.000568587	2159	1688
581	2021-02-09	16-24	0.000724909	4775	3871
582	2021-02-09	2023-10-02	0.00042321	3010	2275
583	2021-02-10	2015-11-01	0.000586829	2233	1741
584	2021-02-10	16-24	0.000719354	4751	3837
585	2021-02-10	2023-10-02	0.000396595	2837	2127
586	2021-02-11	2015-11-01	0.000603811	2300	1786
587	2021-02-11	16-24	0.000715547	4710	3824
588	2021-02-11	2023-10-02	0.000377361	2699	2026
589	2021-02-12	2015-11-01	0.000617772	2352	1833
590	2021-02-12	16-24	0.000713005	4689	3804
591	2021-02-12	2023-10-02	0.000364958	2604	1967
592	2021-02-13	2015-11-01	0.000627053	2384	1857
593	2021-02-13	16-24	0.000711174	4671	3794
594	2021-02-13	2023-10-02	0.000358798	2555	1936
595	2021-02-14	2015-11-01	0.000630303	2385	1865
596	2021-02-14	16-24	0.000709438	4670	3793
597	2021-02-14	2023-10-02	0.000358276	2544	1939
598	2021-02-15	2015-11-01	0.00062667	2371	1852
599	2021-02-15	16-24	0.000707135	4646	3780
600	2021-02-15	2023-10-02	0.000362759	2567	1971
601	2021-02-16	2015-11-01	0.00061594	2332	1821
602	2021-02-16	16-24	0.000703588	4612	3757
603	2021-02-16	2023-10-02	0.000371551	2631	2022
604	2021-02-17	2015-11-01	0.000598566	2269	1772
605	2021-02-17	16-24	0.000698142	4571	3733
606	2021-02-17	2023-10-02	0.000383859	2727	2089
607	2021-02-18	2015-11-01	0.000575594	2179	1701
608	2021-02-18	16-24	0.000690208	4533	3685
609	2021-02-18	2023-10-02	0.000398765	2836	2167
610	2021-02-19	2015-11-01	0.000548499	2079	1623
611	2021-02-19	16-24	0.000679316	4456	3626
612	2021-02-19	2023-10-02	0.000415237	2950	2256
613	2021-02-20	2015-11-01	0.000518972	1968	1533
614	2021-02-20	16-24	0.000665162	4366	3542
615	2021-02-20	2023-10-02	0.000432168	3075	2339
616	2021-02-21	2015-11-01	0.000488707	1857	1445
617	2021-02-21	16-24	0.000647645	4258	3437
618	2021-02-21	2023-10-02	0.000448473	3186	2425
619	2021-02-22	2015-11-01	0.000459231	1755	1353
620	2021-02-22	16-24	0.000626888	4133	3318
621	2021-02-22	2023-10-02	0.000463199	3286	2510
622	2021-02-23	2015-11-01	0.000431801	1652	1266
623	2021-02-23	16-24	0.000603237	3988	3188
624	2021-02-23	2023-10-02	0.000475649	3360	2590
625	2021-02-24	2015-11-01	0.000407365	1568	1186
626	2021-02-24	16-24	0.000577237	3823	3037
627	2021-02-24	2023-10-02	0.000485478	3424	2658
628	2021-02-25	2015-11-01	0.000386578	1488	1118
629	2021-02-25	16-24	0.000549588	3653	2880
630	2021-02-25	2023-10-02	0.000492735	3466	2709
631	2021-02-26	2015-11-01	0.000369841	1428	1069
632	2021-02-26	16-24	0.000521086	3482	2722
633	2021-02-26	2023-10-02	0.000497842	3483	2752
634	2021-02-27	2015-11-01	0.000357368	1381	1034
635	2021-02-27	16-24	0.000492559	3303	2561
636	2021-02-27	2023-10-02	0.000501526	3506	2774
637	2021-02-28	2015-11-01	0.000349239	1354	1010
638	2021-02-28	16-24	0.000464804	3131	2423
639	2021-02-28	2023-10-02	0.000504718	3538	2792
640	2021-03-01	2015-11-01	0.000345453	1339	993
641	2021-03-01	16-24	0.000438537	2954	2273
642	2021-03-01	2023-10-02	0.000508437	3565	2807
643	2021-03-02	2015-11-01	0.000345956	1340	994
644	2021-03-02	16-24	0.000414358	2779	2148
645	2021-03-02	2023-10-02	0.000513697	3608	2822
646	2021-03-03	2015-11-01	0.00035066	1357	1007
647	2021-03-03	16-24	0.000392733	2641	2044
648	2021-03-03	2023-10-02	0.000521427	3661	2863
649	2021-03-04	2015-11-01	0.000359445	1391	1035
650	2021-03-04	16-24	0.000373992	2519	1942
651	2021-03-04	2023-10-02	0.00053242	3732	2912
652	2021-03-05	2015-11-01	0.000372143	1447	1068
653	2021-03-05	16-24	0.000358341	2423	1856
654	2021-03-05	2023-10-02	0.00054729	3846	2982
655	2021-03-06	2015-11-01	0.000388519	1508	1117
656	2021-03-06	16-24	0.000345877	2347	1789
657	2021-03-06	2023-10-02	0.000566432	3988	3092
658	2021-03-07	2015-11-01	0.000408248	1582	1179
659	2021-03-07	16-24	0.000336608	2291	1738
660	2021-03-07	2023-10-02	0.000589975	4153	3226
661	2021-03-08	2015-11-01	0.000430882	1667	1246
662	2021-03-08	16-24	0.000330469	2249	1703
663	2021-03-08	2023-10-02	0.000617722	4343	3381
664	2021-03-09	2015-11-01	0.00045584	1762	1318
665	2021-03-09	16-24	0.000327334	2228	1688
666	2021-03-09	2023-10-02	0.000649087	4566	3559
667	2021-03-10	2015-11-01	0.000482398	1860	1396
668	2021-03-10	16-24	0.000327018	2222	1682
669	2021-03-10	2023-10-02	0.000683028	4811	3763
670	2021-03-11	2015-11-01	0.000509709	1966	1476
671	2021-03-11	16-24	0.000329273	2234	1691
672	2021-03-11	2023-10-02	0.000718021	5042	3964
673	2021-03-12	2015-11-01	0.000536837	2070	1558
674	2021-03-12	16-24	0.000333782	2270	1710
675	2021-03-12	2023-10-02	0.000752083	5266	4156
676	2021-03-13	2015-11-01	0.000562814	2166	1639
677	2021-03-13	16-24	0.000340143	2317	1738
678	2021-03-13	2023-10-02	0.000782886	5485	4329
679	2021-03-14	2015-11-01	0.000586711	2250	1714
680	2021-03-14	16-24	0.00034786	2366	1776
681	2021-03-14	2023-10-02	0.000807964	5648	4458
682	2021-03-15	2015-11-01	0.000607708	2316	1782
683	2021-03-15	16-24	0.00035634	2424	1826
684	2021-03-15	2023-10-02	0.000824995	5771	4554
685	2021-03-16	2015-11-01	0.000625161	2376	1839
686	2021-03-16	16-24	0.000364899	2487	1871
687	2021-03-16	2023-10-02	0.000832115	5808	4603
688	2021-03-17	2015-11-01	0.000638649	2425	1881
689	2021-03-17	16-24	0.000372789	2542	1915
690	2021-03-17	2023-10-02	0.000828196	5783	4576
691	2021-03-18	2015-11-01	0.000647983	2454	1905
692	2021-03-18	16-24	0.000379242	2578	1948
693	2021-03-18	2023-10-02	0.000813014	5683	4485
694	2021-03-19	2015-11-01	0.000653206	2479	1924
695	2021-03-19	16-24	0.000383539	2614	1971
696	2021-03-19	2023-10-02	0.000787274	5506	4335
697	2021-03-20	2015-11-01	0.000654549	2485	1933
698	2021-03-20	16-24	0.000385075	2620	1983
699	2021-03-20	2023-10-02	0.000752478	5278	4130
700	2021-03-21	2015-11-01	0.000652384	2475	1934
701	2021-03-21	16-24	0.000383437	2606	1974
702	2021-03-21	2023-10-02	0.00071068	5015	3903
703	2021-03-22	2015-11-01	0.000647165	2457	1916
704	2021-03-22	16-24	0.000378452	2572	1952
705	2021-03-22	2023-10-02	0.000664188	4701	3632
706	2021-03-23	2015-11-01	0.000639371	2430	1892
707	2021-03-23	16-24	0.000370213	2521	1897
708	2021-03-23	2023-10-02	0.000615273	4368	3343
709	2021-03-24	2015-11-01	0.000629457	2396	1860
710	2021-03-24	16-24	0.000359059	2442	1836
711	2021-03-24	2023-10-02	0.000565949	4037	3057
712	2021-03-25	2015-11-01	0.000617819	2354	1818
713	2021-03-25	16-24	0.000345536	2349	1762
714	2021-03-25	2023-10-02	0.000517835	3700	2775
715	2021-03-26	2015-11-01	0.000604765	2319	1775
716	2021-03-26	16-24	0.000330318	2242	1688
717	2021-03-26	2023-10-02	0.000472099	3392	2516
718	2021-03-27	2015-11-01	0.000590511	2267	1730
719	2021-03-27	16-24	0.000314134	2141	1600
720	2021-03-27	2023-10-02	0.000429479	3091	2277
721	2021-03-28	2015-11-01	0.000575172	2207	1681
722	2021-03-28	16-24	0.000297691	2028	1522
723	2021-03-28	2023-10-02	0.000390341	2828	2052
724	2021-03-29	2015-11-01	0.000558779	2146	1626
725	2021-03-29	16-24	0.000281622	1924	1440
726	2021-03-29	2023-10-02	0.00035476	2577	1852
727	2021-03-30	2015-11-01	0.000541301	2077	1576
728	2021-03-30	16-24	0.000266449	1824	1357
729	2021-03-30	2023-10-02	0.000322605	2359	1670
730	2021-03-31	2015-11-01	0.000522665	2012	1516
731	2021-03-31	16-24	0.000252567	1734	1276
732	2021-03-31	2023-10-02	0.000293617	2163	1524
733	2021-04-01	2015-11-01	0.000502792	1938	1449
734	2021-04-01	16-24	0.000240253	1650	1209
735	2021-04-01	2023-10-02	0.00026747	1992	1379
736	2021-04-02	2015-11-01	0.000481627	1866	1385
737	2021-04-02	16-24	0.000229674	1588	1153
738	2021-04-02	2023-10-02	0.000243828	1823	1247
739	2021-04-03	2015-11-01	0.000459163	1790	1320
740	2021-04-03	16-24	0.00022091	1533	1101
741	2021-04-03	2023-10-02	0.000222377	1669	1122
742	2021-04-04	2015-11-01	0.000435463	1698	1243
743	2021-04-04	16-24	0.000213971	1489	1062
744	2021-04-04	2023-10-02	0.000202847	1532	1014
745	2021-04-05	2015-11-01	0.000410673	1611	1166
746	2021-04-05	16-24	0.000208817	1454	1035
747	2021-04-05	2023-10-02	0.00018503	1407	922
748	2021-04-06	2015-11-01	0.000385023	1509	1087
749	2021-04-06	16-24	0.000205373	1431	1015
750	2021-04-06	2023-10-02	0.000168771	1287	839
751	2021-04-07	2015-11-01	0.000358817	1412	1010
752	2021-04-07	16-24	0.000203538	1423	1007
753	2021-04-07	2023-10-02	0.000153969	1180	761
754	2021-04-08	2015-11-01	0.000332417	1317	927
755	2021-04-08	16-24	0.000203193	1428	999
756	2021-04-08	2023-10-02	0.000140565	1083	693
757	2021-04-09	2015-11-01	0.000306215	1223	852
758	2021-04-09	16-24	0.000204204	1436	1006
759	2021-04-09	2023-10-02	0.000128525	992	631
760	2021-04-10	2015-11-01	0.000280607	1123	776
761	2021-04-10	16-24	0.000206429	1455	1014
762	2021-04-10	2023-10-02	0.00011783	908	580
763	2021-04-11	2015-11-01	0.000255966	1024	704
764	2021-04-11	16-24	0.000209713	1477	1030
765	2021-04-11	2023-10-02	0.000108464	836	532
766	2021-04-12	2015-11-01	0.000232615	936	635
767	2021-04-12	16-24	0.000213896	1503	1055
768	2021-04-12	2023-10-02	0.000100409	776	489
769	2021-04-13	2015-11-01	0.000210817	854	572
770	2021-04-13	16-24	0.000218811	1536	1083
771	2021-04-13	2023-10-02	9.36349e-05	725	455
772	2021-04-14	2015-11-01	0.000190761	773	516
773	2021-04-14	16-24	0.000224283	1569	1113
774	2021-04-14	2023-10-02	8.81081e-05	679	426
775	2021-04-15	2015-11-01	0.000172563	699	464
776	2021-04-15	16-24	0.000230135	1605	1142
777	2021-04-15	2023-10-02	8.37889e-05	647	403
778	2021-04-16	2015-11-01	0.000156273	639	420
779	2021-04-16	16-24	0.000236186	1649	1177
780	2021-04-16	2023-10-02	8.06381e-05	625	386
781	2021-04-17	2015-11-01	0.00014188	583	380
782	2021-04-17	16-24	0.000242253	1679	1211
783	2021-04-17	2023-10-02	7.86217e-05	610	377
784	2021-04-18	2015-11-01	0.000129331	533	343
785	2021-04-18	16-24	0.000248155	1720	1244
786	2021-04-18	2023-10-02	7.77152e-05	604	367
787	2021-04-19	2015-11-01	0.000118536	491	311
788	2021-04-19	16-24	0.00025371	1759	1274
789	2021-04-19	2023-10-02	7.7906e-05	603	370
790	2021-04-20	2015-11-01	0.000109391	455	285
791	2021-04-20	16-24	0.000258743	1789	1303
792	2021-04-20	2023-10-02	7.9194e-05	611	378
793	2021-04-21	2015-11-01	0.000101783	427	262
794	2021-04-21	16-24	0.000263089	1812	1322
795	2021-04-21	2023-10-02	8.15901e-05	632	391
796	2021-04-22	2015-11-01	9.56033e-05	402	246
797	2021-04-22	16-24	0.000266601	1836	1340
798	2021-04-22	2023-10-02	8.51104e-05	654	410
799	2021-04-23	2015-11-01	9.07556e-05	384	231
800	2021-04-23	16-24	0.000269151	1855	1351
801	2021-04-23	2023-10-02	8.97686e-05	687	437
802	2021-04-24	2015-11-01	8.71629e-05	369	220
803	2021-04-24	16-24	0.000270645	1873	1363
804	2021-04-24	2023-10-02	9.55647e-05	728	468
805	2021-04-25	2015-11-01	8.47718e-05	359	212
806	2021-04-25	16-24	0.000271023	1874	1362
807	2021-04-25	2023-10-02	0.000102471	779	502
808	2021-04-26	2015-11-01	8.35564e-05	354	208
809	2021-04-26	16-24	0.000270268	1872	1359
810	2021-04-26	2023-10-02	0.000110417	837	547
811	2021-04-27	2015-11-01	8.35209e-05	354	209
812	2021-04-27	16-24	0.000268406	1849	1351
813	2021-04-27	2023-10-02	0.000119274	902	597
814	2021-04-28	2015-11-01	8.4703e-05	359	213
815	2021-04-28	16-24	0.000265506	1824	1342
816	2021-04-28	2023-10-02	0.000128848	977	650
817	2021-04-29	2015-11-01	8.71764e-05	370	220
818	2021-04-29	16-24	0.000261679	1805	1324
819	2021-04-29	2023-10-02	0.000138873	1045	703
820	2021-04-30	2015-11-01	9.10533e-05	384	232
821	2021-04-30	16-24	0.000257074	1767	1301
822	2021-04-30	2023-10-02	0.000149024	1121	758
823	2021-05-01	2015-11-01	9.64874e-05	404	247
824	2021-05-01	16-24	0.000251873	1731	1273
825	2021-05-01	2023-10-02	0.000158934	1191	809
826	2021-05-02	2015-11-01	0.000103674	432	267
827	2021-05-02	16-24	0.000246285	1695	1239
828	2021-05-02	2023-10-02	0.000168228	1259	853
829	2021-05-03	2015-11-01	0.000112852	469	292
830	2021-05-03	16-24	0.000240535	1663	1207
831	2021-05-03	2023-10-02	0.000176558	1317	901
832	2021-05-04	2015-11-01	0.000124292	515	325
833	2021-05-04	16-24	0.000234861	1627	1180
834	2021-05-04	2023-10-02	0.000183637	1368	937
835	2021-05-05	2015-11-01	0.000138291	572	365
836	2021-05-05	16-24	0.000229504	1591	1149
837	2021-05-05	2023-10-02	0.000189275	1398	974
838	2021-05-06	2015-11-01	0.000155147	642	412
839	2021-05-06	16-24	0.000224701	1563	1127
840	2021-05-06	2023-10-02	0.00019339	1427	997
841	2021-05-07	2015-11-01	0.000175121	717	472
842	2021-05-07	16-24	0.000220681	1532	1105
843	2021-05-07	2023-10-02	0.000196013	1441	1011
844	2021-05-08	2015-11-01	0.000198389	804	540
845	2021-05-08	16-24	0.000217655	1508	1093
846	2021-05-08	2023-10-02	0.000197273	1445	1021
847	2021-05-09	2015-11-01	0.000224974	904	618
848	2021-05-09	16-24	0.000215818	1495	1081
849	2021-05-09	2023-10-02	0.000197377	1447	1028
850	2021-05-10	2015-11-01	0.000254669	1015	706
851	2021-05-10	16-24	0.000215343	1491	1082
852	2021-05-10	2023-10-02	0.000196582	1443	1028
853	2021-05-11	2015-11-01	0.000286961	1134	800
854	2021-05-11	16-24	0.000216384	1493	1090
855	2021-05-11	2023-10-02	0.00019516	1432	1014
856	2021-05-12	2015-11-01	0.000320976	1267	903
857	2021-05-12	16-24	0.000219076	1511	1098
858	2021-05-12	2023-10-02	0.000193376	1419	1006
859	2021-05-13	2015-11-01	0.000355458	1398	1011
860	2021-05-13	16-24	0.000223532	1537	1122
861	2021-05-13	2023-10-02	0.000191465	1401	999
862	2021-05-14	2015-11-01	0.000388824	1525	1112
863	2021-05-14	16-24	0.000229849	1575	1154
864	2021-05-14	2023-10-02	0.000189614	1382	991
865	2021-05-15	2015-11-01	0.000419282	1636	1203
866	2021-05-15	16-24	0.000238098	1634	1197
867	2021-05-15	2023-10-02	0.000187958	1370	983
868	2021-05-16	2015-11-01	0.000445029	1725	1286
869	2021-05-16	16-24	0.000248328	1703	1251
870	2021-05-16	2023-10-02	0.000186574	1361	974
871	2021-05-17	2015-11-01	0.000464484	1788	1350
872	2021-05-17	16-24	0.000260554	1785	1319
873	2021-05-17	2023-10-02	0.000185482	1355	967
874	2021-05-18	2015-11-01	0.000476518	1833	1382
875	2021-05-18	16-24	0.000274752	1884	1397
876	2021-05-18	2023-10-02	0.000184653	1345	963
877	2021-05-19	2015-11-01	0.000480626	1853	1396
878	2021-05-19	16-24	0.000290851	1996	1479
879	2021-05-19	2023-10-02	0.000184021	1345	962
880	2021-05-20	2015-11-01	0.000476996	1841	1391
881	2021-05-20	16-24	0.000308732	2114	1570
882	2021-05-20	2023-10-02	0.000183491	1347	962
883	2021-05-21	2015-11-01	0.000466467	1797	1360
884	2021-05-21	16-24	0.00032822	2245	1677
885	2021-05-21	2023-10-02	0.000182961	1345	956
886	2021-05-22	2015-11-01	0.000450379	1740	1307
887	2021-05-22	16-24	0.000349106	2391	1787
888	2021-05-22	2023-10-02	0.000182332	1342	953
889	2021-05-23	2015-11-01	0.000430371	1667	1246
890	2021-05-23	16-24	0.000371154	2537	1899
891	2021-05-23	2023-10-02	0.000181531	1333	948
892	2021-05-24	2015-11-01	0.00040816	1582	1171
893	2021-05-24	16-24	0.000394143	2690	2018
894	2021-05-24	2023-10-02	0.000180519	1325	941
895	2021-05-25	2015-11-01	0.000385362	1495	1103
896	2021-05-25	16-24	0.000417898	2840	2148
897	2021-05-25	2023-10-02	0.000179305	1317	932
898	2021-05-26	2015-11-01	0.000363367	1409	1041
899	2021-05-26	16-24	0.000442335	2996	2278
900	2021-05-26	2023-10-02	0.000177953	1309	924
901	2021-05-27	2015-11-01	0.00034328	1333	979
902	2021-05-27	16-24	0.000467504	3156	2415
903	2021-05-27	2023-10-02	0.000176583	1301	918
904	2021-05-28	2015-11-01	0.000325923	1269	924
905	2021-05-28	16-24	0.00049362	3335	2557
906	2021-05-28	2023-10-02	0.000175369	1291	911
907	2021-05-29	2015-11-01	0.00031187	1217	885
908	2021-05-29	16-24	0.00052108	3508	2711
909	2021-05-29	2023-10-02	0.000174537	1281	907
910	2021-05-30	2015-11-01	0.000301512	1179	859
911	2021-05-30	16-24	0.000550466	3699	2877
912	2021-05-30	2023-10-02	0.000174354	1278	906
913	2021-05-31	2015-11-01	0.000295122	1151	841
914	2021-05-31	16-24	0.000582537	3902	3061
915	2021-05-31	2023-10-02	0.000175124	1285	911
916	2021-06-01	2015-11-01	0.00029291	1140	834
917	2021-06-01	16-24	0.000618207	4139	3263
918	2021-06-01	2023-10-02	0.000177188	1295	923
919	2021-06-02	2015-11-01	0.000295081	1145	844
920	2021-06-02	16-24	0.000658517	4394	3473
921	2021-06-02	2023-10-02	0.000180921	1316	948
922	2021-06-03	2015-11-01	0.000301871	1177	864
923	2021-06-03	16-24	0.000704605	4698	3701
924	2021-06-03	2023-10-02	0.000186741	1355	975
925	2021-06-04	2015-11-01	0.000313573	1218	897
926	2021-06-04	16-24	0.000757665	5055	3978
927	2021-06-04	2023-10-02	0.000195116	1408	1024
928	2021-06-05	2015-11-01	0.000330556	1284	945
929	2021-06-05	16-24	0.0008189	5464	4307
930	2021-06-05	2023-10-02	0.000206582	1488	1088
931	2021-06-06	2015-11-01	0.000353272	1373	1011
932	2021-06-06	16-24	0.00088946	5943	4698
933	2021-06-06	2023-10-02	0.000221751	1601	1176
934	2021-06-07	2015-11-01	0.000382248	1480	1093
935	2021-06-07	16-24	0.000970361	6479	5132
936	2021-06-07	2023-10-02	0.000241322	1744	1281
937	2021-06-08	2015-11-01	0.000418077	1621	1201
938	2021-06-08	16-24	0.00106238	7087	5624
939	2021-06-08	2023-10-02	0.00026608	1919	1420
940	2021-06-09	2015-11-01	0.000461387	1787	1330
941	2021-06-09	16-24	0.00116593	7762	6177
942	2021-06-09	2023-10-02	0.000296878	2142	1584
943	2021-06-10	2015-11-01	0.000512802	1984	1484
944	2021-06-10	16-24	0.00128093	8487	6807
945	2021-06-10	2023-10-02	0.000334596	2413	1786
946	2021-06-11	2015-11-01	0.000572894	2208	1666
947	2021-06-11	16-24	0.00140668	9305	7485
948	2021-06-11	2023-10-02	0.000380068	2728	2039
949	2021-06-12	2015-11-01	0.000642114	2462	1873
950	2021-06-12	16-24	0.00154178	10178	8224
951	2021-06-12	2023-10-02	0.000433968	3098	2331
952	2021-06-13	2015-11-01	0.000720724	2755	2111
953	2021-06-13	16-24	0.00168413	11082	9017
954	2021-06-13	2023-10-02	0.000496667	3538	2689
955	2021-06-14	2015-11-01	0.000808718	3073	2382
956	2021-06-14	16-24	0.001831	12031	9812
957	2021-06-14	2023-10-02	0.000568067	4039	3086
958	2021-06-15	2015-11-01	0.00090575	3432	2674
959	2021-06-15	16-24	0.00197929	12976	10622
960	2021-06-15	2023-10-02	0.000647451	4590	3530
961	2021-06-16	2015-11-01	0.00101107	3821	2995
962	2021-06-16	16-24	0.00212581	13915	11396
963	2021-06-16	2023-10-02	0.000733383	5180	4024
964	2021-06-17	2015-11-01	0.0011235	4237	3338
965	2021-06-17	16-24	0.00226768	14835	12176
966	2021-06-17	2023-10-02	0.000823713	5793	4524
967	2021-06-18	2015-11-01	0.0012414	4660	3691
968	2021-06-18	16-24	0.00240269	15704	12943
969	2021-06-18	2023-10-02	0.000915713	6424	5065
970	2021-06-19	2015-11-01	0.00136274	5111	4076
971	2021-06-19	16-24	0.00252962	16528	13675
972	2021-06-19	2023-10-02	0.00100636	7029	5587
973	2021-06-20	2015-11-01	0.00148516	5553	4469
974	2021-06-20	16-24	0.00264836	17257	14352
975	2021-06-20	2023-10-02	0.00109274	7613	6091
976	2021-06-21	2015-11-01	0.00160615	5999	4841
977	2021-06-21	16-24	0.00275993	17921	14987
978	2021-06-21	2023-10-02	0.00117243	8137	6548
979	2021-06-22	2015-11-01	0.00172321	6434	5214
980	2021-06-22	16-24	0.00286628	18561	15626
981	2021-06-22	2023-10-02	0.0012439	8618	6964
982	2021-06-23	2015-11-01	0.0018341	6831	5566
983	2021-06-23	16-24	0.00297002	19197	16207
984	2021-06-23	2023-10-02	0.0013067	9024	7329
985	2021-06-24	2015-11-01	0.00193702	7192	5900
986	2021-06-24	16-24	0.00307404	19864	16801
987	2021-06-24	2023-10-02	0.00136151	9382	7645
988	2021-06-25	2015-11-01	0.00203085	7523	6191
989	2021-06-25	16-24	0.0031811	20535	17408
990	2021-06-25	2023-10-02	0.00141	9681	7930
991	2021-06-26	2015-11-01	0.00211531	7829	6454
992	2021-06-26	16-24	0.00329351	21255	17951
993	2021-06-26	2023-10-02	0.00145455	9962	8190
994	2021-06-27	2015-11-01	0.00219095	8081	6706
995	2021-06-27	16-24	0.00341273	22041	18599
996	2021-06-27	2023-10-02	0.00149793	10258	8458
997	2021-06-28	2015-11-01	0.00225926	8323	6927
998	2021-06-28	16-24	0.00353911	22874	19304
999	2021-06-28	2023-10-02	0.00154295	10556	8723
1000	2021-06-29	2015-11-01	0.00232248	8556	7124
1001	2021-06-29	16-24	0.00367162	23779	20030
1002	2021-06-29	2023-10-02	0.00159221	10930	9018
1003	2021-06-30	2015-11-01	0.0023835	8786	7328
1004	2021-06-30	16-24	0.0038077	24609	20784
1005	2021-06-30	2023-10-02	0.00164782	11315	9318
1006	2021-07-01	2015-11-01	0.00244566	8999	7539
1007	2021-07-01	16-24	0.0039432	25493	21544
1008	2021-07-01	2023-10-02	0.00171122	11760	9655
1009	2021-07-02	2015-11-01	0.00251253	9224	7746
1010	2021-07-02	16-24	0.00407249	26337	22273
1011	2021-07-02	2023-10-02	0.00178299	12223	10069
1012	2021-07-03	2015-11-01	0.0025877	9505	7969
1013	2021-07-03	16-24	0.00418881	27017	22905
1014	2021-07-03	2023-10-02	0.00186275	12784	10549
1015	2021-07-04	2015-11-01	0.00267459	9825	8228
1016	2021-07-04	16-24	0.00428483	27635	23455
1017	2021-07-04	2023-10-02	0.00194897	13381	11067
1018	2021-07-05	2015-11-01	0.00277622	10220	8536
1019	2021-07-05	16-24	0.00435344	28105	23875
1020	2021-07-05	2023-10-02	0.00203898	13959	11605
1021	2021-07-06	2015-11-01	0.00289499	10669	8907
1022	2021-07-06	16-24	0.00438867	28280	24104
1023	2021-07-06	2023-10-02	0.00212899	14532	12135
1024	2021-07-07	2015-11-01	0.0030324	11166	9346
1025	2021-07-07	16-24	0.00438658	28219	24082
1026	2021-07-07	2023-10-02	0.00221437	15059	12635
1027	2021-07-08	2015-11-01	0.00318882	11743	9829
1028	2021-07-08	16-24	0.00434594	27966	23877
1029	2021-07-08	2023-10-02	0.00229007	15613	13056
1030	2021-07-09	2015-11-01	0.00336304	12368	10379
1031	2021-07-09	16-24	0.00426853	27411	23487
1032	2021-07-09	2023-10-02	0.00235125	16034	13404
1033	2021-07-10	2015-11-01	0.00355199	13061	10936
1034	2021-07-10	16-24	0.00415902	26656	22889
1035	2021-07-10	2023-10-02	0.00239401	16275	13633
1036	2021-07-11	2015-11-01	0.00375043	13784	11576
1037	2021-07-11	16-24	0.00402438	25739	22221
1038	2021-07-11	2023-10-02	0.00241604	16442	13778
1039	2021-07-12	2015-11-01	0.00395081	14502	12211
1040	2021-07-12	16-24	0.00387307	24733	21398
1041	2021-07-12	2023-10-02	0.00241712	16442	13826
1042	2021-07-13	2015-11-01	0.00414337	15171	12827
1043	2021-07-13	16-24	0.00371408	23704	20527
1044	2021-07-13	2023-10-02	0.00239921	16327	13788
1045	2021-07-14	2015-11-01	0.00431678	15763	13388
1046	2021-07-14	16-24	0.00355608	22687	19633
1047	2021-07-14	2023-10-02	0.00236622	16083	13611
1048	2021-07-15	2015-11-01	0.004459	16266	13833
1049	2021-07-15	16-24	0.00340673	21792	18774
1050	2021-07-15	2023-10-02	0.00232345	15764	13387
1051	2021-07-16	2015-11-01	0.00455874	16576	14191
1052	2021-07-16	16-24	0.00327239	20978	18004
1053	2021-07-16	2023-10-02	0.00227689	15420	13086
1054	2021-07-17	2015-11-01	0.00460692	16726	14354
1055	2021-07-17	16-24	0.00315792	20241	17365
1056	2021-07-17	2023-10-02	0.00223254	15129	12821
1057	2021-07-18	2015-11-01	0.00459814	16665	14351
1058	2021-07-18	16-24	0.00306677	19679	16843
1059	2021-07-18	2023-10-02	0.00219584	14880	12605
1060	2021-07-19	2015-11-01	0.00453157	16398	14183
1061	2021-07-19	16-24	0.00300117	19282	16452
1062	2021-07-19	2023-10-02	0.0021713	14741	12445
1063	2021-07-20	2015-11-01	0.00441127	15946	13828
1064	2021-07-20	16-24	0.00296231	19063	16239
1065	2021-07-20	2023-10-02	0.00216237	14698	12348
1066	2021-07-21	2015-11-01	0.00424557	15404	13322
1067	2021-07-21	16-24	0.00295053	19001	16159
1068	2021-07-21	2023-10-02	0.00217128	14773	12400
1069	2021-07-22	2015-11-01	0.00404588	14666	12667
1070	2021-07-22	16-24	0.00296545	19119	16244
1071	2021-07-22	2023-10-02	0.0021991	15009	12544
1072	2021-07-23	2015-11-01	0.00382517	13868	11951
1073	2021-07-23	16-24	0.00300601	19397	16474
1074	2021-07-23	2023-10-02	0.0022456	15342	12812
1075	2021-07-24	2015-11-01	0.00359633	13031	11226
1076	2021-07-24	16-24	0.00307045	19882	16801
1077	2021-07-24	2023-10-02	0.00230913	15795	13164
1078	2021-07-25	2015-11-01	0.00337098	12236	10510
1079	2021-07-25	16-24	0.00315625	20410	17270
1080	2021-07-25	2023-10-02	0.00238655	16309	13616
1081	2021-07-26	2015-11-01	0.0031586	11510	9815
1082	2021-07-26	16-24	0.00326001	21048	17844
1083	2021-07-26	2023-10-02	0.002473	16864	14106
1084	2021-07-27	2015-11-01	0.00296625	10824	9182
1085	2021-07-27	16-24	0.00337739	21809	18541
1086	2021-07-27	2023-10-02	0.00256206	17399	14711
1087	2021-07-28	2015-11-01	0.00279861	10249	8650
1088	2021-07-28	16-24	0.00350312	22601	19221
1089	2021-07-28	2023-10-02	0.00264595	17964	15201
1090	2021-07-29	2015-11-01	0.00265831	9744	8207
1091	2021-07-29	16-24	0.00363104	23367	19950
1092	2021-07-29	2023-10-02	0.00271629	18450	15637
1093	2021-07-30	2015-11-01	0.00254637	9333	7867
1094	2021-07-30	16-24	0.00375439	24133	20628
1095	2021-07-30	2023-10-02	0.00276508	18746	15901
1096	2021-07-31	2015-11-01	0.00246262	9044	7599
1097	2021-07-31	16-24	0.00386617	24804	21277
1098	2021-07-31	2023-10-02	0.00278591	18868	16017
1099	2021-08-01	2015-11-01	0.00240604	8837	7413
1100	2021-08-01	16-24	0.00395961	25365	21866
1101	2021-08-01	2023-10-02	0.0027751	18747	15966
1102	2021-08-02	2015-11-01	0.00237506	8725	7300
1103	2021-08-02	16-24	0.00402876	25775	22246
1104	2021-08-02	2023-10-02	0.00273242	18473	15740
1105	2021-08-03	2015-11-01	0.00236764	8697	7270
1106	2021-08-03	16-24	0.00406909	25991	22473
1107	2021-08-03	2023-10-02	0.00266116	18022	15348
1108	2021-08-04	2015-11-01	0.0023814	8748	7312
1109	2021-08-04	16-24	0.00407787	26055	22501
1110	2021-08-04	2023-10-02	0.00256752	17387	14845
1111	2021-08-05	2015-11-01	0.00241359	8866	7416
1112	2021-08-05	16-24	0.00405453	25926	22379
1113	2021-08-05	2023-10-02	0.00245958	16658	14234
1114	2021-08-06	2015-11-01	0.00246109	9032	7570
1115	2021-08-06	16-24	0.00400063	25589	22060
1116	2021-08-06	2023-10-02	0.00234598	15887	13528
1117	2021-08-07	2015-11-01	0.00252046	9251	7754
1118	2021-08-07	16-24	0.00391969	25073	21633
1119	2021-08-07	2023-10-02	0.00223482	15153	12820
1120	2021-08-08	2015-11-01	0.00258794	9498	7962
1121	2021-08-08	16-24	0.00381675	24411	21033
1122	2021-08-08	2023-10-02	0.00213292	14472	12226
1123	2021-08-09	2015-11-01	0.00265962	9770	8199
1124	2021-08-09	16-24	0.00369785	23644	20426
1125	2021-08-09	2023-10-02	0.00204538	13907	11694
1126	2021-08-10	2015-11-01	0.0027316	10050	8437
1127	2021-08-10	16-24	0.00356945	22833	19714
1128	2021-08-10	2023-10-02	0.00197563	13457	11256
1129	2021-08-11	2015-11-01	0.00280024	10291	8658
1130	2021-08-11	16-24	0.00343787	22013	18994
1131	2021-08-11	2023-10-02	0.00192551	13102	10958
1132	2021-08-12	2015-11-01	0.00286236	10491	8852
1133	2021-08-12	16-24	0.00330892	21193	18273
1134	2021-08-12	2023-10-02	0.00189557	12898	10779
1135	2021-08-13	2015-11-01	0.00291551	10660	9027
1136	2021-08-13	16-24	0.00318754	20416	17570
1137	2021-08-13	2023-10-02	0.00188523	12871	10731
1138	2021-08-14	2015-11-01	0.00295805	10792	9171
1139	2021-08-14	16-24	0.0030777	19720	16971
1140	2021-08-14	2023-10-02	0.00189294	12931	10766
1141	2021-08-15	2015-11-01	0.00298924	10913	9273
1142	2021-08-15	16-24	0.00298232	19089	16447
1143	2021-08-15	2023-10-02	0.00191623	13093	10929
1144	2021-08-16	2015-11-01	0.00300915	10952	9346
1145	2021-08-16	16-24	0.0029033	18586	15989
1146	2021-08-16	2023-10-02	0.00195175	13335	11137
1147	2021-08-17	2015-11-01	0.00301855	10993	9370
1148	2021-08-17	16-24	0.00284157	18203	15614
1149	2021-08-17	2023-10-02	0.00199536	13649	11422
1150	2021-08-18	2015-11-01	0.00301867	11019	9367
1151	2021-08-18	16-24	0.00279717	17942	15372
1152	2021-08-18	2023-10-02	0.00204229	13942	11656
1153	2021-08-19	2015-11-01	0.00301101	10986	9336
1154	2021-08-19	16-24	0.00276926	17756	15201
1155	2021-08-19	2023-10-02	0.00208753	14246	11889
1156	2021-08-20	2015-11-01	0.00299708	10931	9306
1157	2021-08-20	16-24	0.00275618	17699	15122
1158	2021-08-20	2023-10-02	0.0021263	14525	12126
1159	2021-08-21	2015-11-01	0.00297827	10851	9260
1160	2021-08-21	16-24	0.00275543	17689	15118
1161	2021-08-21	2023-10-02	0.00215467	14696	12320
1162	2021-08-22	2015-11-01	0.00295577	10748	9193
1163	2021-08-22	16-24	0.00276371	17765	15184
1164	2021-08-22	2023-10-02	0.00217015	14759	12434
1165	2021-08-23	2015-11-01	0.00293047	10658	9105
1166	2021-08-23	16-24	0.0027769	17840	15255
1167	2021-08-23	2023-10-02	0.00217204	14746	12445
1168	2021-08-24	2015-11-01	0.0029031	10549	9022
1169	2021-08-24	16-24	0.0027902	17927	15335
1170	2021-08-24	2023-10-02	0.00216157	14644	12407
1171	2021-08-25	2015-11-01	0.00287424	10440	8933
1172	2021-08-25	16-24	0.00279837	18009	15398
1173	2021-08-25	2023-10-02	0.00214163	14488	12294
1174	2021-08-26	2015-11-01	0.00284448	10336	8849
1175	2021-08-26	16-24	0.002796	17948	15413
1176	2021-08-26	2023-10-02	0.00211638	14305	12175
1177	2021-08-27	2015-11-01	0.00281455	10227	8745
1178	2021-08-27	16-24	0.00277803	17815	15317
1179	2021-08-27	2023-10-02	0.00209064	14122	12010
1180	2021-08-28	2015-11-01	0.00278545	10106	8642
1181	2021-08-28	16-24	0.00274027	17540	15105
1182	2021-08-28	2023-10-02	0.00206931	14012	11875
1183	2021-08-29	2015-11-01	0.00275856	9999	8561
1184	2021-08-29	16-24	0.00267992	17161	14750
1185	2021-08-29	2023-10-02	0.00205699	13977	11767
1186	2021-08-30	2015-11-01	0.0027357	9916	8491
1187	2021-08-30	16-24	0.002596	16636	14302
1188	2021-08-30	2023-10-02	0.00205765	14032	11721
1189	2021-08-31	2015-11-01	0.00271919	9883	8424
1190	2021-08-31	16-24	0.00248955	15962	13711
1191	2021-08-31	2023-10-02	0.00207448	14154	11804
1192	2021-09-01	2015-11-01	0.00271186	9857	8418
1193	2021-09-01	16-24	0.00236353	15172	13003
1194	2021-09-01	2023-10-02	0.00210982	14435	12004
1195	2021-09-02	2015-11-01	0.00271704	9888	8462
1196	2021-09-02	16-24	0.00222253	14299	12228
1197	2021-09-02	2023-10-02	0.00216511	14826	12341
1198	2021-09-03	2015-11-01	0.00273855	9976	8516
1199	2021-09-03	16-24	0.00207211	13337	11415
1200	2021-09-03	2023-10-02	0.00224078	15330	12758
1201	2021-09-04	2015-11-01	0.00278067	10137	8651
1202	2021-09-04	16-24	0.0019182	12372	10546
1203	2021-09-04	2023-10-02	0.00233613	15983	13325
1204	2021-09-05	2015-11-01	0.00284816	10399	8839
1205	2021-09-05	16-24	0.00176646	11411	9685
1206	2021-09-05	2023-10-02	0.00244913	16731	14002
1207	2021-09-06	2015-11-01	0.00294627	10792	9131
1208	2021-09-06	16-24	0.00162173	10476	8856
1209	2021-09-06	2023-10-02	0.00257635	17560	14775
1210	2021-09-07	2015-11-01	0.00308071	11295	9522
1211	2021-09-07	16-24	0.00148779	9627	8103
1212	2021-09-07	2023-10-02	0.00271289	18461	15571
1213	2021-09-08	2015-11-01	0.00325762	11957	10064
1214	2021-09-08	16-24	0.00136725	8869	7426
1215	2021-09-08	2023-10-02	0.00285255	19393	16369
1216	2021-09-09	2015-11-01	0.00348341	12759	10727
1217	2021-09-09	16-24	0.0012616	8201	6839
1218	2021-09-09	2023-10-02	0.00298834	20310	17166
1219	2021-09-10	2015-11-01	0.00376444	13819	11583
1220	2021-09-10	16-24	0.00117144	7634	6340
1221	2021-09-10	2023-10-02	0.00311314	21115	17898
1222	2021-09-11	2015-11-01	0.0041064	15121	12632
1223	2021-09-11	16-24	0.00109664	7166	5916
1224	2021-09-11	2023-10-02	0.00322064	21765	18555
1225	2021-09-12	2015-11-01	0.0045134	16618	13883
1226	2021-09-12	16-24	0.00103662	6787	5569
1227	2021-09-12	2023-10-02	0.00330615	22354	19087
1228	2021-09-13	2015-11-01	0.00498666	18370	15336
1229	2021-09-13	16-24	0.000990479	6505	5307
1230	2021-09-13	2023-10-02	0.00336733	22774	19482
1231	2021-09-14	2015-11-01	0.00552286	20298	16984
1232	2021-09-14	16-24	0.000957187	6301	5129
1233	2021-09-14	2023-10-02	0.00340443	22962	19735
1234	2021-09-15	2015-11-01	0.00611245	22421	18828
1235	2021-09-15	16-24	0.000935627	6170	5003
1236	2021-09-15	2023-10-02	0.00342015	23012	19852
1237	2021-09-16	2015-11-01	0.00673827	24651	20815
1238	2021-09-16	16-24	0.000924654	6093	4920
1239	2021-09-16	2023-10-02	0.00341917	22967	19844
1240	2021-09-17	2015-11-01	0.00737506	26897	22879
1241	2021-09-17	16-24	0.000923092	6083	4909
1242	2021-09-17	2023-10-02	0.00340735	22886	19769
1243	2021-09-18	2015-11-01	0.00799049	29053	24862
1244	2021-09-18	16-24	0.000929719	6134	4950
1245	2021-09-18	2023-10-02	0.00339104	22816	19660
1246	2021-09-19	2015-11-01	0.00854809	30934	26736
1247	2021-09-19	16-24	0.000943231	6218	5032
1248	2021-09-19	2023-10-02	0.00337633	22705	19568
1249	2021-09-20	2015-11-01	0.00901195	32494	28332
1250	2021-09-20	16-24	0.000962223	6338	5134
1251	2021-09-20	2023-10-02	0.0033686	22661	19476
1252	2021-09-21	2015-11-01	0.00935236	33628	29496
1253	2021-09-21	16-24	0.000985179	6469	5269
1254	2021-09-21	2023-10-02	0.00337219	22671	19452
1255	2021-09-22	2015-11-01	0.00955109	34224	30164
1256	2021-09-22	16-24	0.0010105	6620	5410
1257	2021-09-22	2023-10-02	0.00339027	22816	19566
1258	2021-09-23	2015-11-01	0.00960486	34364	30402
1259	2021-09-23	16-24	0.00103654	6780	5550
1260	2021-09-23	2023-10-02	0.00342476	23101	19770
1261	2021-09-24	2015-11-01	0.00952595	34018	30187
1262	2021-09-24	16-24	0.00106175	6951	5694
1263	2021-09-24	2023-10-02	0.00347642	23469	20073
1264	2021-09-25	2015-11-01	0.00933991	33323	29622
1265	2021-09-25	16-24	0.00108474	7099	5808
1266	2021-09-25	2023-10-02	0.00354488	23926	20529
1267	2021-09-26	2015-11-01	0.00908114	32427	28795
1268	2021-09-26	16-24	0.00110445	7244	5922
1269	2021-09-26	2023-10-02	0.00362875	24440	21035
1270	2021-09-27	2015-11-01	0.00878763	31431	27867
1271	2021-09-27	16-24	0.00112024	7338	6010
1272	2021-09-27	2023-10-02	0.00372582	25098	21605
1273	2021-09-28	2015-11-01	0.00849626	30411	26964
1274	2021-09-28	16-24	0.00113197	7416	6080
1275	2021-09-28	2023-10-02	0.00383322	25819	22232
1276	2021-09-29	2015-11-01	0.00823959	29535	26118
1277	2021-09-29	16-24	0.00114002	7463	6122
1278	2021-09-29	2023-10-02	0.00394768	26577	22908
1279	2021-09-30	2015-11-01	0.00804417	28885	25430
1280	2021-09-30	16-24	0.00114524	7486	6166
1281	2021-09-30	2023-10-02	0.00406582	27346	23557
1282	2021-10-01	2015-11-01	0.00793033	28560	25016
1283	2021-10-01	16-24	0.00114888	7503	6200
1284	2021-10-01	2023-10-02	0.00418443	28161	24235
1285	2021-10-02	2015-11-01	0.00791268	28562	24896
1286	2021-10-02	16-24	0.00115241	7509	6220
1287	2021-10-02	2023-10-02	0.00430072	28934	24896
1288	2021-10-03	2015-11-01	0.00800083	28978	25094
1289	2021-10-03	16-24	0.0011575	7517	6259
1290	2021-10-03	2023-10-02	0.0044125	29652	25613
1291	2021-10-04	2015-11-01	0.00819961	29773	25657
1292	2021-10-04	16-24	0.00116576	7574	6305
1293	2021-10-04	2023-10-02	0.00451828	30373	26219
1294	2021-10-05	2015-11-01	0.00850859	30952	26585
1295	2021-10-05	16-24	0.00117874	7667	6372
1296	2021-10-05	2023-10-02	0.00461717	31052	26792
1297	2021-10-06	2015-11-01	0.00892069	32468	27861
1298	2021-10-06	16-24	0.0011978	7799	6463
1299	2021-10-06	2023-10-02	0.00470883	31643	27345
1300	2021-10-07	2015-11-01	0.00942002	34247	29404
1301	2021-10-07	16-24	0.00122403	7978	6606
1302	2021-10-07	2023-10-02	0.00479321	32170	27842
1303	2021-10-08	2015-11-01	0.00997951	36207	31210
1304	2021-10-08	16-24	0.0012582	8213	6776
1305	2021-10-08	2023-10-02	0.0048703	32690	28323
1306	2021-10-09	2015-11-01	0.0105593	38320	33114
1307	2021-10-09	16-24	0.00130068	8491	7008
1308	2021-10-09	2023-10-02	0.0049399	33175	28701
1309	2021-10-10	2015-11-01	0.011107	40145	34900
1310	2021-10-10	16-24	0.00135134	8807	7278
1311	2021-10-10	2023-10-02	0.00500144	33537	29125
1312	2021-10-11	2015-11-01	0.0115617	41670	36445
1313	2021-10-11	16-24	0.00140944	9177	7601
1314	2021-10-11	2023-10-02	0.00505382	33841	29419
1315	2021-10-12	2015-11-01	0.0118609	42582	37505
1316	2021-10-12	16-24	0.00147354	9590	7960
1317	2021-10-12	2023-10-02	0.00509539	34113	29693
1318	2021-10-13	2015-11-01	0.0119517	42799	37876
1319	2021-10-13	16-24	0.00154142	10007	8352
1320	2021-10-13	2023-10-02	0.00512409	34287	29898
1321	2021-10-14	2015-11-01	0.0118011	42151	37465
1322	2021-10-14	16-24	0.00161001	10439	8726
1323	2021-10-14	2023-10-02	0.0051376	34368	29977
1324	2021-10-15	2015-11-01	0.0114045	40693	36284
1325	2021-10-15	16-24	0.00167555	10865	9107
1326	2021-10-15	2023-10-02	0.00513368	34311	29955
1327	2021-10-16	2015-11-01	0.0107873	38498	34260
1328	2021-10-16	16-24	0.00173377	11233	9429
1329	2021-10-16	2023-10-02	0.00511052	34187	29806
1330	2021-10-17	2015-11-01	0.0100005	35731	31737
1331	2021-10-17	16-24	0.00178032	11524	9680
1332	2021-10-17	2023-10-02	0.00506704	33899	29577
1333	2021-10-18	2015-11-01	0.00910974	32572	28842
1334	2021-10-18	16-24	0.00181121	11726	9858
1335	2021-10-18	2023-10-02	0.00500327	33436	29189
1336	2021-10-19	2015-11-01	0.00818298	29321	25860
1337	2021-10-19	16-24	0.00182345	11783	9913
1338	2021-10-19	2023-10-02	0.00492043	32927	28706
1339	2021-10-20	2015-11-01	0.00727993	26134	22913
1340	2021-10-20	16-24	0.00181544	11733	9870
1341	2021-10-20	2023-10-02	0.00482098	32266	28107
1342	2021-10-21	2015-11-01	0.00644535	23288	20219
1343	2021-10-21	16-24	0.00178735	11552	9715
1344	2021-10-21	2023-10-02	0.00470844	31470	27433
1345	2021-10-22	2015-11-01	0.00570722	20702	17843
1346	2021-10-22	16-24	0.00174107	11246	9472
1347	2021-10-22	2023-10-02	0.00458715	30689	26713
1348	2021-10-23	2015-11-01	0.00507848	18477	15810
1349	2021-10-23	16-24	0.00167998	10856	9146
1350	2021-10-23	2023-10-02	0.00446192	29900	25972
1351	2021-10-24	2015-11-01	0.00456066	16637	14131
1352	2021-10-24	16-24	0.00160844	10370	8758
1353	2021-10-24	2023-10-02	0.00433761	29092	25210
1354	2021-10-25	2015-11-01	0.0041479	15152	12849
1355	2021-10-25	16-24	0.00153128	9875	8333
1356	2021-10-25	2023-10-02	0.00421884	28251	24541
1357	2021-10-26	2015-11-01	0.00383042	13997	11854
1358	2021-10-26	16-24	0.00145316	9393	7906
1359	2021-10-26	2023-10-02	0.0041097	27562	23869
1360	2021-10-27	2015-11-01	0.00359691	13129	11098
1361	2021-10-27	16-24	0.00137822	8940	7491
1362	2021-10-27	2023-10-02	0.00401359	26886	23337
1363	2021-10-28	2015-11-01	0.00343603	12545	10624
1364	2021-10-28	16-24	0.00130982	8509	7111
1365	2021-10-28	2023-10-02	0.00393309	26365	22860
1366	2021-10-29	2015-11-01	0.00333704	12182	10317
1367	2021-10-29	16-24	0.00125044	8140	6759
1368	2021-10-29	2023-10-02	0.00386994	25931	22487
1369	2021-10-30	2015-11-01	0.00328998	12036	10174
1370	2021-10-30	16-24	0.00120176	7863	6477
1371	2021-10-30	2023-10-02	0.0038251	25642	22200
1372	2021-10-31	2015-11-01	0.00328556	12030	10144
1373	2021-10-31	16-24	0.00116475	7633	6261
1374	2021-10-31	2023-10-02	0.0037988	25532	22073
1375	2021-11-01	2015-11-01	0.00331492	12160	10234
1376	2021-11-01	16-24	0.00113984	7456	6111
1377	2021-11-01	2023-10-02	0.00379064	25470	22028
1378	2021-11-02	2015-11-01	0.00336958	12367	10386
1379	2021-11-02	16-24	0.00112699	7378	6040
1380	2021-11-02	2023-10-02	0.00379967	25501	22067
1381	2021-11-03	2015-11-01	0.0034415	12621	10615
1382	2021-11-03	16-24	0.00112585	7383	6042
1383	2021-11-03	2023-10-02	0.00382451	25711	22189
1384	2021-11-04	2015-11-01	0.00352328	12892	10884
1385	2021-11-04	16-24	0.00113571	7441	6121
1386	2021-11-04	2023-10-02	0.00386348	25960	22386
1387	2021-11-05	2015-11-01	0.00360857	13201	11173
1388	2021-11-05	16-24	0.00115557	7553	6222
1389	2021-11-05	2023-10-02	0.00391467	26332	22688
1390	2021-11-06	2015-11-01	0.00369248	13507	11454
1391	2021-11-06	16-24	0.00118409	7716	6386
1392	2021-11-06	2023-10-02	0.00397613	26773	23026
1393	2021-11-07	2015-11-01	0.00377183	13758	11722
1394	2021-11-07	16-24	0.00121952	7952	6578
1395	2021-11-07	2023-10-02	0.00404595	27221	23418
1396	2021-11-08	2015-11-01	0.00384524	13962	11969
1397	2021-11-08	16-24	0.00125974	8222	6775
1398	2021-11-08	2023-10-02	0.00412244	27733	23853
1399	2021-11-09	2015-11-01	0.00391295	14174	12216
1400	2021-11-09	16-24	0.0013023	8503	7003
1401	2021-11-09	2023-10-02	0.00420421	28264	24339
1402	2021-11-10	2015-11-01	0.00397635	14429	12413
1403	2021-11-10	16-24	0.00134452	8779	7241
1404	2021-11-10	2023-10-02	0.00429032	28859	24861
1405	2021-11-11	2015-11-01	0.00403738	14661	12607
1406	2021-11-11	16-24	0.00138369	9039	7443
1407	2021-11-11	2023-10-02	0.00438029	29457	25431
1408	2021-11-12	2015-11-01	0.00409792	14911	12776
1409	2021-11-12	16-24	0.00141736	9265	7631
1410	2021-11-12	2023-10-02	0.00447412	30097	25955
1411	2021-11-13	2015-11-01	0.00415915	15130	12967
1412	2021-11-13	16-24	0.00144361	9432	7768
1413	2021-11-13	2023-10-02	0.00457223	30741	26553
1414	2021-11-14	2015-11-01	0.004221	15369	13136
1415	2021-11-14	16-24	0.00146128	9517	7886
1416	2021-11-14	2023-10-02	0.00467529	31446	27130
1417	2021-11-15	2015-11-01	0.00428187	15558	13316
1418	2021-11-15	16-24	0.00147012	9550	7962
1419	2021-11-15	2023-10-02	0.00478408	32187	27788
1420	2021-11-16	2015-11-01	0.00433845	15752	13544
1421	2021-11-16	16-24	0.00147085	9526	7973
1422	2021-11-16	2023-10-02	0.00489926	32841	28483
1423	2021-11-17	2015-11-01	0.00438586	15921	13704
1424	2021-11-17	16-24	0.00146503	9496	7964
1425	2021-11-17	2023-10-02	0.00502113	33690	29216
1426	2021-11-18	2015-11-01	0.00441812	16001	13838
1427	2021-11-18	16-24	0.00145489	9433	7916
1428	2021-11-18	2023-10-02	0.00514943	34594	29922
1429	2021-11-19	2015-11-01	0.00442884	16017	13885
1430	2021-11-19	16-24	0.00144306	9343	7851
1431	2021-11-19	2023-10-02	0.00528316	35506	30666
1432	2021-11-20	2015-11-01	0.00441232	15953	13815
1433	2021-11-20	16-24	0.00143235	9289	7797
1434	2021-11-20	2023-10-02	0.00542045	36478	31432
1435	2021-11-21	2015-11-01	0.00436455	15758	13657
1436	2021-11-21	16-24	0.00142555	9257	7746
1437	2021-11-21	2023-10-02	0.00555859	37370	32280
1438	2021-11-22	2015-11-01	0.00428426	15478	13419
1439	2021-11-22	16-24	0.00142534	9261	7732
1440	2021-11-22	2023-10-02	0.00569406	38169	33115
1441	2021-11-23	2015-11-01	0.00417347	15084	13089
1442	2021-11-23	16-24	0.00143419	9332	7774
1443	2021-11-23	2023-10-02	0.00582284	39019	33915
1444	2021-11-24	2015-11-01	0.0040375	14577	12682
1445	2021-11-24	16-24	0.00145439	9470	7865
1446	2021-11-24	2023-10-02	0.00594074	39794	34606
1447	2021-11-25	2015-11-01	0.00388447	14011	12218
1448	2021-11-25	16-24	0.0014881	9680	8042
1449	2021-11-25	2023-10-02	0.0060439	40450	35214
1450	2021-11-26	2015-11-01	0.00372427	13444	11703
1451	2021-11-26	16-24	0.00153736	9999	8316
1452	2021-11-26	2023-10-02	0.00612935	41066	35713
1453	2021-11-27	2015-11-01	0.00356744	12881	11205
1454	2021-11-27	16-24	0.00160421	10432	8677
1455	2021-11-27	2023-10-02	0.00619554	41505	36130
1456	2021-11-28	2015-11-01	0.0034241	12386	10733
1457	2021-11-28	16-24	0.00169069	11035	9132
1458	2021-11-28	2023-10-02	0.00624277	41903	36409
1459	2021-11-29	2015-11-01	0.00330329	11974	10334
1460	2021-11-29	16-24	0.00179889	11721	9730
1461	2021-11-29	2023-10-02	0.00627343	42091	36582
1462	2021-11-30	2015-11-01	0.00321263	11681	10024
1463	2021-11-30	16-24	0.00193092	12563	10477
1464	2021-11-30	2023-10-02	0.00629202	42180	36698
1465	2021-12-01	2015-11-01	0.00315835	11511	9831
1466	2021-12-01	16-24	0.00208895	13601	11347
1467	2021-12-01	2023-10-02	0.00630492	42300	36790
1468	2021-12-02	2015-11-01	0.00314552	11473	9774
1469	2021-12-02	16-24	0.00227514	14837	12358
1470	2021-12-02	2023-10-02	0.00631996	42348	36893
1471	2021-12-03	2015-11-01	0.00317844	11635	9853
1472	2021-12-03	16-24	0.00249166	16268	13512
1473	2021-12-03	2023-10-02	0.00634589	42483	37012
1474	2021-12-04	2015-11-01	0.00326086	11941	10071
1475	2021-12-04	16-24	0.00274064	17863	14855
1476	2021-12-04	2023-10-02	0.00639175	42727	37241
1477	2021-12-05	2015-11-01	0.00339613	12450	10486
1478	2021-12-05	16-24	0.00302424	19689	16369
1479	2021-12-05	2023-10-02	0.0064663	43267	37739
1480	2021-12-06	2015-11-01	0.00358703	13170	11047
1481	2021-12-06	16-24	0.0033446	21779	18097
1482	2021-12-06	2023-10-02	0.00657745	44070	38315
1483	2021-12-07	2015-11-01	0.00383539	14120	11818
1484	2021-12-07	16-24	0.00370397	24092	20056
1485	2021-12-07	2023-10-02	0.0067317	45149	39213
1486	2021-12-08	2015-11-01	0.00414136	15271	12762
1487	2021-12-08	16-24	0.00410469	26653	22292
1488	2021-12-08	2023-10-02	0.00693355	46517	40302
1489	2021-12-09	2015-11-01	0.00450255	16586	13901
1490	2021-12-09	16-24	0.00454918	29501	24770
1491	2021-12-09	2023-10-02	0.00718484	48186	41743
1492	2021-12-10	2015-11-01	0.00491303	18038	15181
1493	2021-12-10	16-24	0.00503988	32644	27461
1494	2021-12-10	2023-10-02	0.00748397	50282	43497
1495	2021-12-11	2015-11-01	0.00536255	19711	16566
1496	2021-12-11	16-24	0.00557893	36088	30425
1497	2021-12-11	2023-10-02	0.00782504	52634	45481
1498	2021-12-12	2015-11-01	0.00583627	21407	18077
1499	2021-12-12	16-24	0.0061678	39850	33697
1500	2021-12-12	2023-10-02	0.00819706	55092	47578
1501	2021-12-13	2015-11-01	0.0063151	23132	19609
1502	2021-12-13	16-24	0.00680658	44028	37310
1503	2021-12-13	2023-10-02	0.00858351	57737	49849
1504	2021-12-14	2015-11-01	0.00677703	24704	21123
1505	2021-12-14	16-24	0.00749309	48393	41050
1506	2021-12-14	2023-10-02	0.00896253	60258	52057
1507	2021-12-15	2015-11-01	0.00719913	26138	22510
1508	2021-12-15	16-24	0.00822172	53104	45104
1509	2021-12-15	2023-10-02	0.0093081	62470	54105
1510	2021-12-16	2015-11-01	0.00756012	27369	23694
1511	2021-12-16	16-24	0.00898217	58025	49268
1512	2021-12-16	2023-10-02	0.00959246	64340	55885
1513	2021-12-17	2015-11-01	0.00784283	28339	24611
1514	2021-12-17	16-24	0.00975821	62826	53596
1515	2021-12-17	2023-10-02	0.00978958	65422	57113
1516	2021-12-18	2015-11-01	0.00803609	29004	25244
1517	2021-12-18	16-24	0.0105268	67598	57888
1518	2021-12-18	2023-10-02	0.00987921	66056	57684
1519	2021-12-19	2015-11-01	0.0081358	29306	25578
1520	2021-12-19	16-24	0.0112577	72224	62092
1521	2021-12-19	2023-10-02	0.00985054	65731	57602
1522	2021-12-20	2015-11-01	0.00814479	29347	25619
1523	2021-12-20	16-24	0.0119148	76122	65985
1524	2021-12-20	2023-10-02	0.00970461	64701	56904
1525	2021-12-21	2015-11-01	0.00807182	29028	25418
1526	2021-12-21	16-24	0.0124577	79236	69243
1527	2021-12-21	2023-10-02	0.00945465	62810	55518
1528	2021-12-22	2015-11-01	0.00792994	28550	24968
1529	2021-12-22	16-24	0.012846	81479	71492
1530	2021-12-22	2023-10-02	0.00912419	60530	53659
1531	2021-12-23	2015-11-01	0.00773463	27785	24349
1532	2021-12-23	16-24	0.0130444	82575	72832
1533	2021-12-23	2023-10-02	0.00874358	57942	51471
1534	2021-12-24	2015-11-01	0.00750207	26940	23616
1535	2021-12-24	16-24	0.0130277	82284	72957
1536	2021-12-24	2023-10-02	0.00834581	55261	49137
1537	2021-12-25	2015-11-01	0.00724782	26032	22842
1538	2021-12-25	16-24	0.0127858	80717	71728
1539	2021-12-25	2023-10-02	0.00796272	52783	46909
1540	2021-12-26	2015-11-01	0.00698588	25085	21975
1541	2021-12-26	16-24	0.0123266	77692	69243
1542	2021-12-26	2023-10-02	0.00762241	50601	44851
1543	2021-12-27	2015-11-01	0.00672826	24195	21135
1544	2021-12-27	16-24	0.0116761	73581	65576
1545	2021-12-27	2023-10-02	0.00734801	48884	43196
1546	2021-12-28	2015-11-01	0.0064849	23310	20423
1547	2021-12-28	16-24	0.0108752	68665	61078
1548	2021-12-28	2023-10-02	0.00715778	47697	41996
1549	2021-12-29	2015-11-01	0.00626384	22530	19711
1550	2021-12-29	16-24	0.00997446	62983	55930
1551	2021-12-29	2023-10-02	0.007066	47222	41418
1552	2021-12-30	2015-11-01	0.0060715	21868	19108
1553	2021-12-30	16-24	0.00902708	57001	50496
1554	2021-12-30	2023-10-02	0.00708431	47452	41414
1555	2021-12-31	2015-11-01	0.005913	21299	18589
1556	2021-12-31	16-24	0.00808281	51176	45129
1557	2021-12-31	2023-10-02	0.0072228	48514	42110
1558	2022-01-01	2015-11-01	0.00579255	20896	18189
1559	2022-01-01	16-24	0.00718294	45592	39932
1560	2022-01-01	2023-10-02	0.00749087	50427	43534
1561	2022-01-02	2015-11-01	0.00571371	20607	17925
1562	2022-01-02	16-24	0.00635775	40469	35245
1563	2022-01-02	2023-10-02	0.00789726	53401	45686
1564	2022-01-03	2015-11-01	0.00567962	20489	17796
1565	2022-01-03	16-24	0.00562611	35840	31084
1566	2022-01-03	2023-10-02	0.00844928	57230	48745
1567	2022-01-04	2015-11-01	0.0056932	20551	17846
1568	2022-01-04	16-24	0.00499686	31922	27516
1569	2022-01-04	2023-10-02	0.00915124	62063	52661
1570	2022-01-05	2015-11-01	0.00575722	20762	18025
1571	2022-01-05	16-24	0.00447109	28603	24547
1572	2022-01-05	2023-10-02	0.0100018	67933	57486
1573	2022-01-06	2015-11-01	0.00587432	21231	18380
1574	2022-01-06	16-24	0.00404475	25954	22187
1575	2022-01-06	2023-10-02	0.0109909	74715	63032
1576	2022-01-07	2015-11-01	0.00604694	21888	18930
1577	2022-01-07	16-24	0.00371097	23841	20338
1578	2022-01-07	2023-10-02	0.0120966	82110	69418
1579	2022-01-08	2015-11-01	0.00627708	22774	19652
1580	2022-01-08	16-24	0.00346191	22270	18970
1581	2022-01-08	2023-10-02	0.0132829	89941	76409
1582	2022-01-09	2015-11-01	0.00656601	23826	20555
1583	2022-01-09	16-24	0.00329004	21159	18005
1584	2022-01-09	2023-10-02	0.0144993	97917	83821
1585	2022-01-10	2015-11-01	0.00691375	25122	21605
1586	2022-01-10	16-24	0.00318895	20546	17443
1587	2022-01-10	2023-10-02	0.0156835	105536	91010
1588	2022-01-11	2015-11-01	0.00731851	26632	22856
1589	2022-01-11	16-24	0.00315364	20341	17264
1590	2022-01-11	2023-10-02	0.016767	112362	97620
1591	2022-01-12	2015-11-01	0.00777589	28327	24303
1592	2022-01-12	16-24	0.00318056	20574	17377
1593	2022-01-12	2023-10-02	0.0176829	117986	103393
1594	2022-01-13	2015-11-01	0.00827824	30165	25863
1595	2022-01-13	16-24	0.00326737	21154	17831
1596	2022-01-13	2023-10-02	0.0183752	122244	107782
1597	2022-01-14	2015-11-01	0.00881394	32133	27538
1598	2022-01-14	16-24	0.00341245	22137	18576
1599	2022-01-14	2023-10-02	0.0188061	124696	110656
1600	2022-01-15	2015-11-01	0.00936702	34097	29290
1601	2022-01-15	16-24	0.00361418	23407	19671
1602	2022-01-15	2023-10-02	0.0189608	125546	111806
1603	2022-01-16	2015-11-01	0.00991717	36024	31036
1604	2022-01-16	16-24	0.00387007	25122	21039
1605	2022-01-16	2023-10-02	0.018848	124670	111408
1606	2022-01-17	2015-11-01	0.0104403	37847	32729
1607	2022-01-17	16-24	0.00417573	27112	22673
1608	2022-01-17	2023-10-02	0.018496	122208	109456
1609	2022-01-18	2015-11-01	0.0109097	39522	34263
1610	2022-01-18	16-24	0.00452373	29378	24608
1611	2022-01-18	2023-10-02	0.0179469	118672	106044
1612	2022-01-19	2015-11-01	0.011298	40802	35521
1613	2022-01-19	16-24	0.00490272	31777	26684
1614	2022-01-19	2023-10-02	0.0172489	114113	101820
1615	2022-01-20	2015-11-01	0.0115794	41672	36506
1616	2022-01-20	16-24	0.00529686	34288	28887
1617	2022-01-20	2023-10-02	0.01645	109063	97149
1618	2022-01-21	2015-11-01	0.0117324	42135	36999
1619	2022-01-21	16-24	0.005686	36685	31106
1620	2022-01-21	2023-10-02	0.0155931	103484	92039
1621	2022-01-22	2015-11-01	0.0117418	42148	37180
1622	2022-01-22	16-24	0.00604665	38863	33114
1623	2022-01-22	2023-10-02	0.0147123	97681	86865
1624	2022-01-23	2015-11-01	0.0116007	41564	36775
1625	2022-01-23	16-24	0.00635397	40753	34928
1626	2022-01-23	2023-10-02	0.0138327	91983	81474
1627	2022-01-24	2015-11-01	0.0113117	40496	35842
1628	2022-01-24	16-24	0.00658443	42039	36287
1629	2022-01-24	2023-10-02	0.0129702	86241	76369
1630	2022-01-25	2015-11-01	0.010886	38944	34461
1631	2022-01-25	16-24	0.00671879	42784	37188
1632	2022-01-25	2023-10-02	0.0121332	80734	71277
1633	2022-01-26	2015-11-01	0.0103428	37050	32723
1634	2022-01-26	16-24	0.00674468	42874	37396
1635	2022-01-26	2023-10-02	0.0113247	75595	66361
1636	2022-01-27	2015-11-01	0.00970688	34836	30638
1637	2022-01-27	16-24	0.00665837	42420	36919
1638	2022-01-27	2023-10-02	0.0105435	70409	61570
1639	2022-01-28	2015-11-01	0.00900633	32356	28302
1640	2022-01-28	16-24	0.00646514	41259	35825
1641	2022-01-28	2023-10-02	0.00978712	65493	57037
1642	2022-01-29	2015-11-01	0.0082698	29771	25892
1643	2022-01-29	16-24	0.00617841	39464	34171
1644	2022-01-29	2023-10-02	0.00905266	60597	52617
1645	2022-01-30	2015-11-01	0.00752427	27109	23552
1646	2022-01-30	16-24	0.00581761	37225	32099
1647	2022-01-30	2023-10-02	0.00833841	55880	48440
1648	2022-01-31	2015-11-01	0.00679339	24531	21196
1649	2022-01-31	16-24	0.00540553	34729	29668
1650	2022-01-31	2023-10-02	0.00764454	51348	44323
1651	2022-02-01	2015-11-01	0.00609639	22160	18937
1652	2022-02-01	16-24	0.00496554	32043	27072
1653	2022-02-01	2023-10-02	0.00697332	47023	40284
1654	2022-02-02	2015-11-01	0.00544763	19972	16757
1655	2022-02-02	16-24	0.00451919	29397	24410
1656	2022-02-02	2023-10-02	0.00632897	42959	36140
1657	2022-02-03	2015-11-01	0.00485674	18074	14659
1658	2022-02-03	16-24	0.0040846	27004	21643
1659	2022-02-03	2023-10-02	0.00571703	39306	32107
1660	2022-02-04	2015-11-01	0.00432908	16470	12654
1661	2022-02-04	16-24	0.00367557	24874	18931
1662	2022-02-04	2023-10-02	0.00514357	36227	28238
1663	2022-02-05	2015-11-01	0.00386642	15163	10838
1664	2022-02-05	16-24	0.00330148	22993	16348
1665	2022-02-05	2023-10-02	0.00461425	33702	24337
1666	2022-02-06	2015-11-01	0.00346773	14204	9220
1667	2022-02-06	16-24	0.0029677	21419	14034
1668	2022-02-06	2023-10-02	0.00413364	31393	20835
1669	2022-02-07	2015-11-01	0.00312998	13425	7779
1670	2022-02-07	16-24	0.00267626	20109	12061
1671	2022-02-07	2023-10-02	0.00370462	29462	17570
1672	2022-02-08	2015-11-01	0.00284888	12886	6559
1673	2022-02-08	16-24	0.00242676	19098	10236
1674	2022-02-08	2023-10-02	0.00332826	27919	14834
1675	2022-02-09	2015-11-01	0.00261942	12494	5526
1676	2022-02-09	16-24	0.00221715	18395	8749
1677	2022-02-09	2023-10-02	0.00300384	26396	12357
1678	2022-02-10	2015-11-01	0.00243643	12287	4687
1679	2022-02-10	16-24	0.00204436	17817	7426
1680	2022-02-10	2023-10-02	0.00272913	25135	10299
1681	2022-02-11	2015-11-01	0.00229488	12205	3928
1682	2022-02-11	16-24	0.00190492	17322	6310
1683	2022-02-11	2023-10-02	0.00250077	24358	8490
1684	2022-02-12	2015-11-01	0.0021901	12318	3324
1685	2022-02-12	16-24	0.00179521	17075	5474
1686	2022-02-12	2023-10-02	0.00231474	23791	7018
1687	2020-07-31	25-34	0.000370045	9024	543
1688	2020-08-01	25-34	0.000359793	9023	515
1689	2020-08-02	25-34	0.000351487	9021	486
1690	2020-08-03	25-34	0.000344768	9020	461
1691	2020-08-04	25-34	0.000339356	9018	438
1692	2020-08-05	25-34	0.000335035	9016	421
1693	2020-08-06	25-34	0.000331645	9015	405
1694	2020-08-07	25-34	0.000329069	9013	393
1695	2020-08-08	25-34	0.000327227	9012	385
1696	2020-08-09	25-34	0.000326067	9011	384
1697	2020-08-10	25-34	0.00032556	9010	382
1698	2020-08-11	25-34	0.000325692	9009	386
1699	2020-08-12	25-34	0.000326462	9009	392
1700	2020-08-13	25-34	0.000327877	9008	410
1701	2020-08-14	25-34	0.000329952	9009	433
1702	2020-08-15	25-34	0.000332701	9010	463
1703	2020-08-16	25-34	0.000336137	9011	500
1704	2020-08-17	25-34	0.000340264	9012	539
1705	2020-08-18	25-34	0.000345071	9014	581
1706	2020-08-19	25-34	0.000350525	9016	624
1707	2020-08-20	25-34	0.000356568	9018	669
1708	2020-08-21	25-34	0.00036311	9021	715
1709	2020-08-22	25-34	0.000370029	9024	762
1710	2020-08-23	25-34	0.000377176	9028	824
1711	2020-08-24	25-34	0.000384379	9032	884
1712	2020-08-25	25-34	0.00039146	9036	943
1713	2020-08-26	25-34	0.000398249	9040	1001
1714	2020-08-27	25-34	0.000404595	9045	1058
1715	2020-08-28	25-34	0.000410389	9049	1108
1716	2020-08-29	25-34	0.000415566	9054	1148
1717	2020-08-30	25-34	0.000420116	9059	1188
1718	2020-08-31	25-34	0.000424084	9064	1218
1719	2020-09-01	25-34	0.000427569	9068	1243
1720	2020-09-02	25-34	0.000430716	9073	1265
1721	2020-09-03	25-34	0.00043371	9077	1271
1722	2020-09-04	25-34	0.000436764	9081	1278
1723	2020-09-05	25-34	0.000440115	9084	1296
1724	2020-09-06	25-34	0.00044401	9087	1322
1725	2020-09-07	25-34	0.000448701	9089	1359
1726	2020-09-08	25-34	0.000454444	9091	1406
1727	2020-09-09	25-34	0.000461495	9093	1463
1728	2020-09-10	25-34	0.000470106	9094	1541
1729	2020-09-11	25-34	0.000480527	9095	1631
1730	2020-09-12	25-34	0.000492992	9095	1748
1731	2020-09-13	25-34	0.000507716	9095	1882
1732	2020-09-14	25-34	0.000524871	9094	2039
1733	2020-09-15	25-34	0.000544563	9093	2228
1734	2020-09-16	25-34	0.000566805	9092	2437
1735	2020-09-17	25-34	0.00059148	9091	2670
1736	2020-09-18	25-34	0.000618321	9090	2920
1737	2020-09-19	25-34	0.000646892	9090	3163
1738	2020-09-20	25-34	0.0006766	9088	3415
1739	2020-09-21	25-34	0.000706728	9088	3658
1740	2020-09-22	25-34	0.000736497	9087	3892
1741	2020-09-23	25-34	0.000765154	9086	4122
1742	2020-09-24	25-34	0.000792061	9086	4354
1743	2020-09-25	25-34	0.000816781	9086	4576
1744	2020-09-26	25-34	0.000839139	9087	4804
1745	2020-09-27	25-34	0.00085925	9087	5008
1746	2020-09-28	25-34	0.000877502	9088	5212
1747	2020-09-29	25-34	0.000894516	9090	5396
1748	2020-09-30	25-34	0.000911079	9091	5555
1749	2020-10-01	25-34	0.000928072	9092	5690
1750	2020-10-02	25-34	0.000946397	9094	5845
1751	2020-10-03	25-34	0.000966924	9096	6000
1752	2020-10-04	25-34	0.00099044	9097	6185
1753	2020-10-05	25-34	0.00101761	9103	6396
1754	2020-10-06	25-34	0.00104897	9106	6644
1755	2020-10-07	25-34	0.00108484	9112	6954
1756	2020-10-08	25-34	0.00112534	9331	7353
1757	2020-10-09	25-34	0.00117031	9723	7778
1758	2020-10-10	25-34	0.00121927	10216	8235
1759	2020-10-11	25-34	0.00127135	10737	8726
1760	2020-10-12	25-34	0.0013253	11268	8980
1761	2020-10-13	25-34	0.00137948	11667	9084
1762	2020-10-14	25-34	0.00143193	12086	9107
1763	2020-10-15	25-34	0.00148058	12489	9107
1764	2020-10-16	25-34	0.00152343	12895	9107
1765	2020-10-17	25-34	0.00155884	13247	9109
1766	2020-10-18	25-34	0.00158574	13522	9108
1767	2020-10-19	25-34	0.00160384	13670	9107
1768	2020-10-20	25-34	0.00161366	13740	9106
1769	2020-10-21	25-34	0.00161647	13693	9105
1770	2020-10-22	25-34	0.00161408	13603	9105
1771	2020-10-23	25-34	0.00160866	13493	9104
1772	2020-10-24	25-34	0.00160241	13475	9104
1773	2020-10-25	25-34	0.00159739	13483	9104
1774	2020-10-26	25-34	0.00159533	13560	9104
1775	2020-10-27	25-34	0.00159756	13697	9105
1776	2020-10-28	25-34	0.00160494	13831	9106
1777	2020-10-29	25-34	0.00161785	13968	9107
1778	2020-10-30	25-34	0.00163616	14112	9108
1779	2020-10-31	25-34	0.0016592	14272	9109
1780	2020-11-01	25-34	0.00168575	14398	9111
1781	2020-11-02	25-34	0.001714	14539	9112
1782	2020-11-03	25-34	0.00174157	14730	9114
1783	2020-11-04	25-34	0.00176562	14989	9116
1784	2020-11-05	25-34	0.00178307	15283	9118
1785	2020-11-06	25-34	0.0017909	15475	9120
1786	2020-11-07	25-34	0.00178659	15523	9122
1787	2020-11-08	25-34	0.00176856	15369	9123
1788	2020-11-09	25-34	0.00173643	15019	9125
1789	2020-11-10	25-34	0.00169122	14556	9126
1790	2020-11-11	25-34	0.00163519	13992	9128
1791	2020-11-12	25-34	0.00157149	13251	9129
1792	2020-11-13	25-34	0.00150374	12576	9129
1793	2020-11-14	25-34	0.00143548	12006	9126
1794	2020-11-15	25-34	0.00136988	11558	9073
1795	2020-11-16	25-34	0.00130945	11186	8892
1796	2020-11-17	25-34	0.001256	10831	8373
1797	2020-11-18	25-34	0.00121069	10557	7889
1798	2020-11-19	25-34	0.00117416	10340	7533
1799	2020-11-20	25-34	0.00114662	10151	7300
1800	2020-11-21	25-34	0.00112801	9976	7178
1801	2020-11-22	25-34	0.00111805	9827	7167
1802	2020-11-23	25-34	0.00111628	9728	7226
1803	2020-11-24	25-34	0.00112208	9674	7306
1804	2020-11-25	25-34	0.00113461	9852	7400
1805	2020-11-26	25-34	0.00115288	9922	7482
1806	2020-11-27	25-34	0.00117569	10312	7576
1807	2020-11-28	25-34	0.00120173	10695	7713
1808	2020-11-29	25-34	0.00122974	10945	7888
1809	2020-11-30	25-34	0.00125866	11160	8098
1810	2020-12-01	25-34	0.00128781	11429	8394
1811	2020-12-02	25-34	0.00131708	11566	8730
1812	2020-12-03	25-34	0.00134697	11692	8896
1813	2020-12-04	25-34	0.00137854	11792	8993
1814	2020-12-05	25-34	0.00141331	11917	9092
1815	2020-12-06	25-34	0.00145304	12189	9095
1816	2020-12-07	25-34	0.00149954	12556	9098
1817	2020-12-08	25-34	0.00155451	13124	9097
1818	2020-12-09	25-34	0.0016194	13865	9096
1819	2020-12-10	25-34	0.00169523	14598	9095
1820	2020-12-11	25-34	0.0017825	15418	9095
1821	2020-12-12	25-34	0.00188099	16346	9095
1822	2020-12-13	25-34	0.00198951	17318	9096
1823	2020-12-14	25-34	0.00210572	18384	9095
1824	2020-12-15	25-34	0.00222583	19598	9095
1825	2020-12-16	25-34	0.00234467	20909	9096
1826	2020-12-17	25-34	0.00245585	22181	9096
1827	2020-12-18	25-34	0.00255243	23359	9097
1828	2020-12-19	25-34	0.00262787	24268	9097
1829	2020-12-20	25-34	0.00267718	24857	9098
1830	2020-12-21	25-34	0.0026979	25012	9099
1831	2020-12-22	25-34	0.00269059	24837	9100
1832	2020-12-23	25-34	0.0026587	24279	9101
1833	2020-12-24	25-34	0.0026078	23584	9103
1834	2020-12-25	25-34	0.00254454	22888	9105
1835	2020-12-26	25-34	0.00247552	22224	9107
1836	2020-12-27	25-34	0.00240654	21788	9109
1837	2020-12-28	25-34	0.00234209	21379	9111
1838	2020-12-29	25-34	0.00228524	20990	9114
1839	2020-12-30	25-34	0.00223773	20632	9117
1840	2020-12-31	25-34	0.00220015	20215	9120
1841	2021-01-01	25-34	0.0021721	19780	9123
1842	2021-01-02	25-34	0.00215235	19324	9127
1843	2021-01-03	25-34	0.00213895	18890	9130
1844	2021-01-04	25-34	0.00212926	18523	9133
1845	2021-01-05	25-34	0.00212014	18296	9136
1846	2021-01-06	25-34	0.00210811	18280	9139
1847	2021-01-07	25-34	0.00208972	18307	9142
1848	2021-01-08	25-34	0.00206195	18241	9145
1849	2021-01-09	25-34	0.0020227	17957	9147
1850	2021-01-10	25-34	0.0019711	17521	9149
1851	2021-01-11	25-34	0.00190775	16891	9150
1852	2021-01-12	25-34	0.00183455	16091	9151
1853	2021-01-13	25-34	0.00175443	15214	9152
1854	2021-01-14	25-34	0.00167089	14402	9152
1855	2021-01-15	25-34	0.00158743	13522	9151
1856	2021-01-16	25-34	0.0015072	12703	9150
1857	2021-01-17	25-34	0.00143273	12152	9135
1858	2021-01-18	25-34	0.00136581	11701	9050
1859	2021-01-19	25-34	0.00130752	11358	8888
1860	2021-01-20	25-34	0.00125834	11052	8416
1861	2021-01-21	25-34	0.00121827	10879	8023
1862	2021-01-22	25-34	0.00118696	10685	7711
1863	2021-01-23	25-34	0.00116382	10521	7485
1864	2021-01-24	25-34	0.00114806	10371	7374
1865	2021-01-25	25-34	0.00113877	10216	7342
1866	2021-01-26	25-34	0.0011349	10095	7334
1867	2021-01-27	25-34	0.00113527	9943	7379
1868	2021-01-28	25-34	0.00113856	9813	7453
1869	2021-01-29	25-34	0.00114333	9675	7546
1870	2021-01-30	25-34	0.00114806	9620	7622
1871	2021-01-31	25-34	0.00115116	9629	7645
1872	2021-02-01	25-34	0.00115115	9689	7622
1873	2021-02-02	25-34	0.00114667	9657	7566
1874	2021-02-03	25-34	0.00113666	9500	7434
1875	2021-02-04	25-34	0.00112044	9310	7278
1876	2021-02-05	25-34	0.00109779	9096	7065
1877	2021-02-06	25-34	0.00106895	9086	6819
1878	2021-02-07	25-34	0.00103462	9078	6541
1879	2021-02-08	25-34	0.000995818	9076	6210
1880	2021-02-09	25-34	0.000953844	9070	5852
1881	2021-02-10	25-34	0.00091009	9068	5490
1882	2021-02-11	25-34	0.000865935	9065	5103
1883	2021-02-12	25-34	0.000822634	9063	4704
1884	2021-02-13	25-34	0.000781243	9061	4337
1885	2021-02-14	25-34	0.000742574	9059	3969
1886	2021-02-15	25-34	0.000707189	9057	3640
1887	2021-02-16	25-34	0.000675423	9056	3344
1888	2021-02-17	25-34	0.000647415	9055	3099
1889	2021-02-18	25-34	0.000623155	9055	2888
1890	2021-02-19	25-34	0.000602528	9055	2713
1891	2021-02-20	25-34	0.00058535	9055	2567
1892	2021-02-21	25-34	0.0005714	9056	2456
1893	2021-02-22	25-34	0.000560433	9058	2380
1894	2021-02-23	25-34	0.000552199	9060	2324
1895	2021-02-24	25-34	0.000546445	9062	2287
1896	2021-02-25	25-34	0.000542917	9065	2261
1897	2021-02-26	25-34	0.000541357	9068	2255
1898	2021-02-27	25-34	0.000541505	9072	2254
1899	2021-02-28	25-34	0.000543096	9076	2249
1900	2021-03-01	25-34	0.000545863	9081	2263
1901	2021-03-02	25-34	0.000549539	9086	2297
1902	2021-03-03	25-34	0.000553858	9090	2322
1903	2021-03-04	25-34	0.000558565	9095	2365
1904	2021-03-05	25-34	0.000563416	9100	2401
1905	2021-03-06	25-34	0.000568184	9105	2440
1906	2021-03-07	25-34	0.000572657	9109	2490
1907	2021-03-08	25-34	0.00057664	9113	2533
1908	2021-03-09	25-34	0.000579955	9117	2569
1909	2021-03-10	25-34	0.000582443	9115	2598
1910	2021-03-11	25-34	0.000583961	9117	2610
1911	2021-03-12	25-34	0.00058439	9119	2627
1912	2021-03-13	25-34	0.000583636	9120	2613
1913	2021-03-14	25-34	0.000581637	9121	2584
1914	2021-03-15	25-34	0.000578365	9121	2550
1915	2021-03-16	25-34	0.00057383	9121	2507
1916	2021-03-17	25-34	0.000568084	9120	2454
1917	2021-03-18	25-34	0.000561216	9119	2386
1918	2021-03-19	25-34	0.000553356	9117	2317
1919	2021-03-20	25-34	0.000544664	9115	2241
1920	2021-03-21	25-34	0.000535324	9113	2158
1921	2021-03-22	25-34	0.000525538	9110	2082
1922	2021-03-23	25-34	0.000515506	9108	1997
1923	2021-03-24	25-34	0.000505424	9105	1921
1924	2021-03-25	25-34	0.000495462	9102	1849
1925	2021-03-26	25-34	0.000485764	9099	1769
1926	2021-03-27	25-34	0.000476438	9097	1688
1927	2021-03-28	25-34	0.000467555	9094	1619
1928	2021-03-29	25-34	0.000459154	9091	1549
1929	2021-03-30	25-34	0.000451243	9088	1485
1930	2021-03-31	25-34	0.000443813	9085	1419
1931	2021-04-01	25-34	0.000436839	9083	1358
1932	2021-04-02	25-34	0.000430291	9081	1303
1933	2021-04-03	25-34	0.000424137	9076	1245
1934	2021-04-04	25-34	0.00041835	9075	1190
1935	2021-04-05	25-34	0.000412905	9075	1140
1936	2021-04-06	25-34	0.000407787	9075	1094
1937	2021-04-07	25-34	0.000402985	9075	1051
1938	2021-04-08	25-34	0.000398498	9075	1008
1939	2021-04-09	25-34	0.000394333	9076	972
1940	2021-04-10	25-34	0.000390502	9077	944
1941	2021-04-11	25-34	0.000387028	9078	915
1942	2021-04-12	25-34	0.000383935	9080	892
1943	2021-04-13	25-34	0.000381254	9081	869
1944	2021-04-14	25-34	0.000379013	9083	841
1945	2021-04-15	25-34	0.000377237	9084	826
1946	2021-04-16	25-34	0.000375946	9086	811
1947	2021-04-17	25-34	0.000375151	9088	804
1948	2021-04-18	25-34	0.000374854	9090	799
1949	2021-04-19	25-34	0.000375048	9092	801
1950	2021-04-20	25-34	0.000375714	9095	805
1951	2021-04-21	25-34	0.000376823	9098	818
1952	2021-04-22	25-34	0.000378333	9101	838
1953	2021-04-23	25-34	0.000380184	9104	857
1954	2021-04-24	25-34	0.000382297	9107	878
1955	2021-04-25	25-34	0.000384567	9110	897
1956	2021-04-26	25-34	0.000386863	9112	915
1957	2021-04-27	25-34	0.000389025	9115	927
1958	2021-04-28	25-34	0.000390873	9118	934
1959	2021-04-29	25-34	0.000392219	9120	933
1960	2021-04-30	25-34	0.000392882	9122	929
1961	2021-05-01	25-34	0.000392717	9124	917
1962	2021-05-02	25-34	0.000391638	9126	907
1963	2021-05-03	25-34	0.000389637	9128	891
1964	2021-05-04	25-34	0.000386795	9129	874
1965	2021-05-05	25-34	0.000383274	9130	856
1966	2021-05-06	25-34	0.000379301	9130	834
1967	2021-05-07	25-34	0.00037514	9130	811
1968	2021-05-08	25-34	0.000371063	9129	782
1969	2021-05-09	25-34	0.000367324	9128	751
1970	2021-05-10	25-34	0.000364145	9128	718
1971	2021-05-11	25-34	0.000361715	9125	696
1972	2021-05-12	25-34	0.000360188	9123	679
1973	2021-05-13	25-34	0.000359697	9120	669
1974	2021-05-14	25-34	0.000360366	9117	667
1975	2021-05-15	25-34	0.00036232	9114	679
1976	2021-05-16	25-34	0.0003657	9111	705
1977	2021-05-17	25-34	0.000370662	9108	747
1978	2021-05-18	25-34	0.000377385	9105	809
1979	2021-05-19	25-34	0.000386059	9102	887
1980	2021-05-20	25-34	0.000396872	9099	987
1981	2021-05-21	25-34	0.000409982	9097	1112
1982	2021-05-22	25-34	0.000425471	9094	1256
1983	2021-05-23	25-34	0.0004433	9092	1419
1984	2021-05-24	25-34	0.000463249	9090	1594
1985	2021-05-25	25-34	0.000484871	9088	1757
1986	2021-05-26	25-34	0.000507475	9086	1903
1987	2021-05-27	25-34	0.000530151	9085	2039
1988	2021-05-28	25-34	0.00055185	9084	2163
1989	2021-05-29	25-34	0.000571514	9083	2276
1990	2021-05-30	25-34	0.000588233	9082	2378
1991	2021-05-31	25-34	0.000601391	9081	2495
1992	2021-06-01	25-34	0.000610763	9080	2597
1993	2021-06-02	25-34	0.000616548	9081	2710
1994	2021-06-03	25-34	0.000619318	9082	2808
1995	2021-06-04	25-34	0.000619923	9083	2885
1996	2021-06-05	25-34	0.000619365	9084	2936
1997	2021-06-06	25-34	0.000618686	9086	2960
1998	2021-06-07	25-34	0.000618889	9087	2963
1999	2021-06-08	25-34	0.000620888	9089	2956
[truncated: 1,935 more rows]

## Sheet: Figure2.A
	age_group	age_index	date	true_value	model	forecast_date	horizon	horizon_long	periods	range	lower	upper
1	2015-11-01	2	2020-11-06	55861.5	1	2020-10-30	7	1 week forecast	NA	0	57375.6	57375.6
2	2015-11-01	2	2020-11-06	55861.5	1	2020-10-30	7	1 week forecast	NA	50	51984.4	63794.1
3	2015-11-01	2	2020-11-06	55861.5	1	2020-10-30	7	1 week forecast	NA	75	49123.3	68800.2
4	2015-11-01	2	2020-11-06	55861.5	4	2020-10-30	7	1 week forecast	NA	0	47504.9	47504.9
5	2015-11-01	2	2020-11-06	55861.5	4	2020-10-30	7	1 week forecast	NA	50	43050.6	51172
6	2015-11-01	2	2020-11-06	55861.5	4	2020-10-30	7	1 week forecast	NA	75	40868.1	54903.1
7	2015-11-01	2	2020-11-06	55861.5	5	2020-10-30	7	1 week forecast	NA	0	38564.7	38564.7
8	2015-11-01	2	2020-11-06	55861.5	5	2020-10-30	7	1 week forecast	NA	50	34937.5	41411.8
9	2015-11-01	2	2020-11-06	55861.5	5	2020-10-30	7	1 week forecast	NA	75	32200.9	43253.4
10	2015-11-01	2	2020-11-06	55861.5	6	2020-10-30	7	1 week forecast	NA	0	82664.6	82664.6
11	2015-11-01	2	2020-11-06	55861.5	6	2020-10-30	7	1 week forecast	NA	50	70047.4	92901.4
12	2015-11-01	2	2020-11-06	55861.5	6	2020-10-30	7	1 week forecast	NA	75	62354.9	96850.4
13	2015-11-01	2	2020-11-06	55861.5	baseline_expex_lv	2020-10-30	7	1 week forecast	NA	0	37002.5	37002.5
14	2015-11-01	2	2020-11-06	55861.5	baseline_expex_lv	2020-10-30	7	1 week forecast	NA	50	37002.5	37002.5
15	2015-11-01	2	2020-11-06	55861.5	baseline_expex_lv	2020-10-30	7	1 week forecast	NA	75	37002.5	37002.5
16	2015-11-01	2	2020-11-06	55861.5	baseline_last_val	2020-10-30	7	1 week forecast	NA	0	45205.2	45205.2
17	2015-11-01	2	2020-11-06	55861.5	baseline_last_val	2020-10-30	7	1 week forecast	NA	50	45205.2	45205.2
18	2015-11-01	2	2020-11-06	55861.5	baseline_last_val	2020-10-30	7	1 week forecast	NA	75	45205.2	45205.2
19	2015-11-01	2	2020-11-13	65714	1	2020-10-30	14	2 week forecast	NA	0	65185.8	65185.8
20	2015-11-01	2	2020-11-13	65714	1	2020-10-30	14	2 week forecast	NA	50	56399.4	72886.8
21	2015-11-01	2	2020-11-13	65714	1	2020-10-30	14	2 week forecast	NA	75	52981.5	79324.8
22	2015-11-01	2	2020-11-13	65714	4	2020-10-30	14	2 week forecast	NA	0	48691.9	48691.9
23	2015-11-01	2	2020-11-13	65714	4	2020-10-30	14	2 week forecast	NA	50	44646.4	52526.2
24	2015-11-01	2	2020-11-13	65714	4	2020-10-30	14	2 week forecast	NA	75	42043.2	55669.4
25	2015-11-01	2	2020-11-13	65714	5	2020-10-30	14	2 week forecast	NA	0	32579.5	32579.5
26	2015-11-01	2	2020-11-13	65714	5	2020-10-30	14	2 week forecast	NA	50	27059.2	36294.4
27	2015-11-01	2	2020-11-13	65714	5	2020-10-30	14	2 week forecast	NA	75	23264.2	39423.6
28	2015-11-01	2	2020-11-13	65714	6	2020-10-30	14	2 week forecast	NA	0	100811	100811
29	2015-11-01	2	2020-11-13	65714	6	2020-10-30	14	2 week forecast	NA	50	91013.7	113800
30	2015-11-01	2	2020-11-13	65714	6	2020-10-30	14	2 week forecast	NA	75	82220.7	117155
31	2015-11-01	2	2020-11-13	65714	baseline_expex_lv	2020-10-30	14	2 week forecast	NA	0	30288.2	30288.2
32	2015-11-01	2	2020-11-13	65714	baseline_expex_lv	2020-10-30	14	2 week forecast	NA	50	30288.2	30288.2
33	2015-11-01	2	2020-11-13	65714	baseline_expex_lv	2020-10-30	14	2 week forecast	NA	75	30288.2	30288.2
34	2015-11-01	2	2020-11-13	65714	baseline_last_val	2020-10-30	14	2 week forecast	NA	0	45205.2	45205.2
35	2015-11-01	2	2020-11-13	65714	baseline_last_val	2020-10-30	14	2 week forecast	NA	50	45205.2	45205.2
36	2015-11-01	2	2020-11-13	65714	baseline_last_val	2020-10-30	14	2 week forecast	NA	75	45205.2	45205.2
37	2015-11-01	2	2020-11-20	50892.3	1	2020-10-30	21	3 week forecast	NA	0	74176.3	74176.3
38	2015-11-01	2	2020-11-20	50892.3	1	2020-10-30	21	3 week forecast	NA	50	64118.2	83984.3
39	2015-11-01	2	2020-11-20	50892.3	1	2020-10-30	21	3 week forecast	NA	75	59036.3	89234.3
40	2015-11-01	2	2020-11-20	50892.3	1	2020-11-13	7	1 week forecast	Lockdown 2	0	71566.1	71566.1
41	2015-11-01	2	2020-11-20	50892.3	1	2020-11-13	7	1 week forecast	Lockdown 2	50	62706.9	81367.8
42	2015-11-01	2	2020-11-20	50892.3	1	2020-11-13	7	1 week forecast	Lockdown 2	75	54922.2	86678.2
43	2015-11-01	2	2020-11-20	50892.3	4	2020-10-30	21	3 week forecast	NA	0	50604.2	50604.2
44	2015-11-01	2	2020-11-20	50892.3	4	2020-10-30	21	3 week forecast	NA	50	46083.5	56197.3
45	2015-11-01	2	2020-11-20	50892.3	4	2020-10-30	21	3 week forecast	NA	75	43020.6	60035.6
46	2015-11-01	2	2020-11-20	50892.3	4	2020-11-13	7	1 week forecast	Lockdown 2	0	61228.1	61228.1
47	2015-11-01	2	2020-11-20	50892.3	4	2020-11-13	7	1 week forecast	Lockdown 2	50	55745	66312.8
48	2015-11-01	2	2020-11-20	50892.3	4	2020-11-13	7	1 week forecast	Lockdown 2	75	52200.2	71345.9
49	2015-11-01	2	2020-11-20	50892.3	5	2020-10-30	21	3 week forecast	NA	0	26821.2	26821.2
50	2015-11-01	2	2020-11-20	50892.3	5	2020-10-30	21	3 week forecast	NA	50	21290.3	31514.6
51	2015-11-01	2	2020-11-20	50892.3	5	2020-10-30	21	3 week forecast	NA	75	16799	35228.1
52	2015-11-01	2	2020-11-20	50892.3	5	2020-11-13	7	1 week forecast	Lockdown 2	0	74146.5	74146.5
53	2015-11-01	2	2020-11-20	50892.3	5	2020-11-13	7	1 week forecast	Lockdown 2	50	67295.4	82359.7
54	2015-11-01	2	2020-11-20	50892.3	5	2020-11-13	7	1 week forecast	Lockdown 2	75	60726.6	87774.2
55	2015-11-01	2	2020-11-20	50892.3	6	2020-10-30	21	3 week forecast	NA	0	119230	119230
56	2015-11-01	2	2020-11-20	50892.3	6	2020-10-30	21	3 week forecast	NA	50	104913	129900
57	2015-11-01	2	2020-11-20	50892.3	6	2020-10-30	21	3 week forecast	NA	75	97668.7	136326
58	2015-11-01	2	2020-11-20	50892.3	6	2020-11-13	7	1 week forecast	Lockdown 2	0	77551.1	77551.1
59	2015-11-01	2	2020-11-20	50892.3	6	2020-11-13	7	1 week forecast	Lockdown 2	50	63678.5	91636.2
60	2015-11-01	2	2020-11-20	50892.3	6	2020-11-13	7	1 week forecast	Lockdown 2	75	53688.7	105108
61	2015-11-01	2	2020-11-20	50892.3	baseline_expex_lv	2020-10-30	21	3 week forecast	NA	0	24792.2	24792.2
62	2015-11-01	2	2020-11-20	50892.3	baseline_expex_lv	2020-10-30	21	3 week forecast	NA	50	24792.2	24792.2
63	2015-11-01	2	2020-11-20	50892.3	baseline_expex_lv	2020-10-30	21	3 week forecast	NA	75	24792.2	24792.2
64	2015-11-01	2	2020-11-20	50892.3	baseline_expex_lv	2020-11-13	7	1 week forecast	Lockdown 2	0	77627.4	77627.4
65	2015-11-01	2	2020-11-20	50892.3	baseline_expex_lv	2020-11-13	7	1 week forecast	Lockdown 2	50	77627.4	77627.4
66	2015-11-01	2	2020-11-20	50892.3	baseline_expex_lv	2020-11-13	7	1 week forecast	Lockdown 2	75	77627.4	77627.4
67	2015-11-01	2	2020-11-20	50892.3	baseline_last_val	2020-10-30	21	3 week forecast	NA	0	45205.2	45205.2
68	2015-11-01	2	2020-11-20	50892.3	baseline_last_val	2020-10-30	21	3 week forecast	NA	50	45205.2	45205.2
69	2015-11-01	2	2020-11-20	50892.3	baseline_last_val	2020-10-30	21	3 week forecast	NA	75	45205.2	45205.2
70	2015-11-01	2	2020-11-20	50892.3	baseline_last_val	2020-11-13	7	1 week forecast	Lockdown 2	0	65732.8	65732.8
71	2015-11-01	2	2020-11-20	50892.3	baseline_last_val	2020-11-13	7	1 week forecast	Lockdown 2	50	65732.8	65732.8
72	2015-11-01	2	2020-11-20	50892.3	baseline_last_val	2020-11-13	7	1 week forecast	Lockdown 2	75	65732.8	65732.8
73	2015-11-01	2	2020-11-27	52579.5	1	2020-10-30	28	4 week forecast	NA	0	82691.2	82691.2
74	2015-11-01	2	2020-11-27	52579.5	1	2020-10-30	28	4 week forecast	NA	50	73884.7	93684.6
75	2015-11-01	2	2020-11-27	52579.5	1	2020-10-30	28	4 week forecast	NA	75	69674.8	101779
76	2015-11-01	2	2020-11-27	52579.5	1	2020-11-13	14	2 week forecast	Lockdown 2	0	81345.5	81345.5
77	2015-11-01	2	2020-11-27	52579.5	1	2020-11-13	14	2 week forecast	Lockdown 2	50	72373.5	89289.2
78	2015-11-01	2	2020-11-27	52579.5	1	2020-11-13	14	2 week forecast	Lockdown 2	75	67005.9	95009.2
79	2015-11-01	2	2020-11-27	52579.5	4	2020-10-30	28	4 week forecast	NA	0	53234.5	53234.5
80	2015-11-01	2	2020-11-27	52579.5	4	2020-10-30	28	4 week forecast	NA	50	46274.5	59012.1
81	2015-11-01	2	2020-11-27	52579.5	4	2020-10-30	28	4 week forecast	NA	75	42596.8	63676.8
82	2015-11-01	2	2020-11-27	52579.5	4	2020-11-13	14	2 week forecast	Lockdown 2	0	58990.3	58990.3
83	2015-11-01	2	2020-11-27	52579.5	4	2020-11-13	14	2 week forecast	Lockdown 2	50	53815.8	63309.5
84	2015-11-01	2	2020-11-27	52579.5	4	2020-11-13	14	2 week forecast	Lockdown 2	75	49856.2	69514.9
85	2015-11-01	2	2020-11-27	52579.5	5	2020-10-30	28	4 week forecast	NA	0	22322.3	22322.3
86	2015-11-01	2	2020-11-27	52579.5	5	2020-10-30	28	4 week forecast	NA	50	16770.8	26597.2
87	2015-11-01	2	2020-11-27	52579.5	5	2020-10-30	28	4 week forecast	NA	75	12816.1	31934.5
88	2015-11-01	2	2020-11-27	52579.5	5	2020-11-13	14	2 week forecast	Lockdown 2	0	86067	86067
89	2015-11-01	2	2020-11-27	52579.5	5	2020-11-13	14	2 week forecast	Lockdown 2	50	71701.7	97740.5
90	2015-11-01	2	2020-11-27	52579.5	5	2020-11-13	14	2 week forecast	Lockdown 2	75	64062.4	109892
91	2015-11-01	2	2020-11-27	52579.5	6	2020-10-30	28	4 week forecast	NA	0	144454	144454
92	2015-11-01	2	2020-11-27	52579.5	6	2020-10-30	28	4 week forecast	NA	50	131929	159608
93	2015-11-01	2	2020-11-27	52579.5	6	2020-10-30	28	4 week forecast	NA	75	127290	169681
94	2015-11-01	2	2020-11-27	52579.5	6	2020-11-13	14	2 week forecast	Lockdown 2	0	88299.4	88299.4
95	2015-11-01	2	2020-11-27	52579.5	6	2020-11-13	14	2 week forecast	Lockdown 2	50	69198.8	101402
96	2015-11-01	2	2020-11-27	52579.5	6	2020-11-13	14	2 week forecast	Lockdown 2	75	59391.3	109968
97	2015-11-01	2	2020-11-27	52579.5	baseline_expex_lv	2020-10-30	28	4 week forecast	NA	0	20293.5	20293.5
98	2015-11-01	2	2020-11-27	52579.5	baseline_expex_lv	2020-10-30	28	4 week forecast	NA	50	20293.5	20293.5
99	2015-11-01	2	2020-11-27	52579.5	baseline_expex_lv	2020-10-30	28	4 week forecast	NA	75	20293.5	20293.5
100	2015-11-01	2	2020-11-27	52579.5	baseline_expex_lv	2020-11-13	14	2 week forecast	Lockdown 2	0	91674.3	91674.3
101	2015-11-01	2	2020-11-27	52579.5	baseline_expex_lv	2020-11-13	14	2 week forecast	Lockdown 2	50	91674.3	91674.3
102	2015-11-01	2	2020-11-27	52579.5	baseline_expex_lv	2020-11-13	14	2 week forecast	Lockdown 2	75	91674.3	91674.3
103	2015-11-01	2	2020-11-27	52579.5	baseline_last_val	2020-10-30	28	4 week forecast	NA	0	45205.2	45205.2
104	2015-11-01	2	2020-11-27	52579.5	baseline_last_val	2020-10-30	28	4 week forecast	NA	50	45205.2	45205.2
105	2015-11-01	2	2020-11-27	52579.5	baseline_last_val	2020-10-30	28	4 week forecast	NA	75	45205.2	45205.2
106	2015-11-01	2	2020-11-27	52579.5	baseline_last_val	2020-11-13	14	2 week forecast	Lockdown 2	0	65732.8	65732.8
107	2015-11-01	2	2020-11-27	52579.5	baseline_last_val	2020-11-13	14	2 week forecast	Lockdown 2	50	65732.8	65732.8
108	2015-11-01	2	2020-11-27	52579.5	baseline_last_val	2020-11-13	14	2 week forecast	Lockdown 2	75	65732.8	65732.8
109	2015-11-01	2	2020-12-04	69345.3	1	2020-11-13	21	3 week forecast	Lockdown 2	0	88340.3	88340.3
110	2015-11-01	2	2020-12-04	69345.3	1	2020-11-13	21	3 week forecast	Lockdown 2	50	80766.5	102121
111	2015-11-01	2	2020-12-04	69345.3	1	2020-11-13	21	3 week forecast	Lockdown 2	75	70566.4	108246
112	2015-11-01	2	2020-12-04	69345.3	1	2020-11-27	7	1 week forecast	Lockdown 2	0	44075.2	44075.2
113	2015-11-01	2	2020-12-04	69345.3	1	2020-11-27	7	1 week forecast	Lockdown 2	50	38780.9	50076.3
114	2015-11-01	2	2020-12-04	69345.3	1	2020-11-27	7	1 week forecast	Lockdown 2	75	35061.6	53820.6
115	2015-11-01	2	2020-12-04	69345.3	4	2020-11-13	21	3 week forecast	Lockdown 2	0	56749.4	56749.4
116	2015-11-01	2	2020-12-04	69345.3	4	2020-11-13	21	3 week forecast	Lockdown 2	50	50406.5	62877.8
117	2015-11-01	2	2020-12-04	69345.3	4	2020-11-13	21	3 week forecast	Lockdown 2	75	45235.6	68148.3
118	2015-11-01	2	2020-12-04	69345.3	4	2020-11-27	7	1 week forecast	Lockdown 2	0	49345.1	49345.1
119	2015-11-01	2	2020-12-04	69345.3	4	2020-11-27	7	1 week forecast	Lockdown 2	50	43699.2	54636.6
120	2015-11-01	2	2020-12-04	69345.3	4	2020-11-27	7	1 week forecast	Lockdown 2	75	41549.2	57770.6
121	2015-11-01	2	2020-12-04	69345.3	5	2020-11-13	21	3 week forecast	Lockdown 2	0	98844.1	98844.1
122	2015-11-01	2	2020-12-04	69345.3	5	2020-11-13	21	3 week forecast	Lockdown 2	50	81190.9	116112
123	2015-11-01	2	2020-12-04	69345.3	5	2020-11-13	21	3 week forecast	Lockdown 2	75	66930.3	137312
124	2015-11-01	2	2020-12-04	69345.3	5	2020-11-27	7	1 week forecast	Lockdown 2	0	51510.9	51510.9
125	2015-11-01	2	2020-12-04	69345.3	5	2020-11-27	7	1 week forecast	Lockdown 2	50	45778	55879.2
126	2015-11-01	2	2020-12-04	69345.3	5	2020-11-27	7	1 week forecast	Lockdown 2	75	42417.3	61696.2
127	2015-11-01	2	2020-12-04	69345.3	6	2020-11-13	21	3 week forecast	Lockdown 2	0	95699.8	95699.8
128	2015-11-01	2	2020-12-04	69345.3	6	2020-11-13	21	3 week forecast	Lockdown 2	50	77462	114100
129	2015-11-01	2	2020-12-04	69345.3	6	2020-11-13	21	3 week forecast	Lockdown 2	75	66376.9	125099
130	2015-11-01	2	2020-12-04	69345.3	6	2020-11-27	7	1 week forecast	Lockdown 2	0	58520.4	58520.4
131	2015-11-01	2	2020-12-04	69345.3	6	2020-11-27	7	1 week forecast	Lockdown 2	50	46188.9	73204
132	2015-11-01	2	2020-12-04	69345.3	6	2020-11-27	7	1 week forecast	Lockdown 2	75	37039.4	84874.5
133	2015-11-01	2	2020-12-04	69345.3	baseline_expex_lv	2020-11-13	21	3 week forecast	Lockdown 2	0	108263	108263
134	2015-11-01	2	2020-12-04	69345.3	baseline_expex_lv	2020-11-13	21	3 week forecast	Lockdown 2	50	108263	108263
135	2015-11-01	2	2020-12-04	69345.3	baseline_expex_lv	2020-11-13	21	3 week forecast	Lockdown 2	75	108263	108263
136	2015-11-01	2	2020-12-04	69345.3	baseline_expex_lv	2020-11-27	7	1 week forecast	Lockdown 2	0	54444.5	54444.5
137	2015-11-01	2	2020-12-04	69345.3	baseline_expex_lv	2020-11-27	7	1 week forecast	Lockdown 2	50	54444.5	54444.5
138	2015-11-01	2	2020-12-04	69345.3	baseline_expex_lv	2020-11-27	7	1 week forecast	Lockdown 2	75	54444.5	54444.5
139	2015-11-01	2	2020-12-04	69345.3	baseline_last_val	2020-11-13	21	3 week forecast	Lockdown 2	0	65732.8	65732.8
140	2015-11-01	2	2020-12-04	69345.3	baseline_last_val	2020-11-13	21	3 week forecast	Lockdown 2	50	65732.8	65732.8
141	2015-11-01	2	2020-12-04	69345.3	baseline_last_val	2020-11-13	21	3 week forecast	Lockdown 2	75	65732.8	65732.8
142	2015-11-01	2	2020-12-04	69345.3	baseline_last_val	2020-11-27	7	1 week forecast	Lockdown 2	0	52522.9	52522.9
143	2015-11-01	2	2020-12-04	69345.3	baseline_last_val	2020-11-27	7	1 week forecast	Lockdown 2	50	52522.9	52522.9
144	2015-11-01	2	2020-12-04	69345.3	baseline_last_val	2020-11-27	7	1 week forecast	Lockdown 2	75	52522.9	52522.9
145	2015-11-01	2	2020-12-11	80455.9	1	2020-11-13	28	4 week forecast	Lockdown 2	0	100738	100738
146	2015-11-01	2	2020-12-11	80455.9	1	2020-11-13	28	4 week forecast	Lockdown 2	50	87675.2	113111
147	2015-11-01	2	2020-12-11	80455.9	1	2020-11-13	28	4 week forecast	Lockdown 2	75	79168.9	119902
148	2015-11-01	2	2020-12-11	80455.9	1	2020-11-27	14	2 week forecast	Lockdown 2	0	45587.3	45587.3
149	2015-11-01	2	2020-12-11	80455.9	1	2020-11-27	14	2 week forecast	Lockdown 2	50	41034.6	51759.1
150	2015-11-01	2	2020-12-11	80455.9	1	2020-11-27	14	2 week forecast	Lockdown 2	75	35051	55251.6
151	2015-11-01	2	2020-12-11	80455.9	4	2020-11-13	28	4 week forecast	Lockdown 2	0	54956.3	54956.3
152	2015-11-01	2	2020-12-11	80455.9	4	2020-11-13	28	4 week forecast	Lockdown 2	50	50658	62444.1
153	2015-11-01	2	2020-12-11	80455.9	4	2020-11-13	28	4 week forecast	Lockdown 2	75	42366.7	67743.7
154	2015-11-01	2	2020-12-11	80455.9	4	2020-11-27	14	2 week forecast	Lockdown 2	0	49453.6	49453.6
155	2015-11-01	2	2020-12-11	80455.9	4	2020-11-27	14	2 week forecast	Lockdown 2	50	42570.1	54528.1
156	2015-11-01	2	2020-12-11	80455.9	4	2020-11-27	14	2 week forecast	Lockdown 2	75	39462.2	59636.8
157	2015-11-01	2	2020-12-11	80455.9	5	2020-11-13	28	4 week forecast	Lockdown 2	0	112886	112886
158	2015-11-01	2	2020-12-11	80455.9	5	2020-11-13	28	4 week forecast	Lockdown 2	50	86742.6	138330
159	2015-11-01	2	2020-12-11	80455.9	5	2020-11-13	28	4 week forecast	Lockdown 2	75	67075.7	163398
160	2015-11-01	2	2020-12-11	80455.9	5	2020-11-27	14	2 week forecast	Lockdown 2	0	50833.6	50833.6
161	2015-11-01	2	2020-12-11	80455.9	5	2020-11-27	14	2 week forecast	Lockdown 2	50	42964.2	58965.7
162	2015-11-01	2	2020-12-11	80455.9	5	2020-11-27	14	2 week forecast	Lockdown 2	75	38707.5	64262.2
163	2015-11-01	2	2020-12-11	80455.9	6	2020-11-13	28	4 week forecast	Lockdown 2	0	85372.6	85372.6
164	2015-11-01	2	2020-12-11	80455.9	6	2020-11-13	28	4 week forecast	Lockdown 2	50	70619.7	103322
165	2015-11-01	2	2020-12-11	80455.9	6	2020-11-13	28	4 week forecast	Lockdown 2	75	64428.9	117647
166	2015-11-01	2	2020-12-11	80455.9	6	2020-11-27	14	2 week forecast	Lockdown 2	0	51419.7	51419.7
167	2015-11-01	2	2020-12-11	80455.9	6	2020-11-27	14	2 week forecast	Lockdown 2	50	41369.4	62411.6
168	2015-11-01	2	2020-12-11	80455.9	6	2020-11-27	14	2 week forecast	Lockdown 2	75	35528.9	73064.8
169	2015-11-01	2	2020-12-11	80455.9	baseline_expex_lv	2020-11-13	28	4 week forecast	Lockdown 2	0	127854	127854
170	2015-11-01	2	2020-12-11	80455.9	baseline_expex_lv	2020-11-13	28	4 week forecast	Lockdown 2	50	127854	127854
171	2015-11-01	2	2020-12-11	80455.9	baseline_expex_lv	2020-11-13	28	4 week forecast	Lockdown 2	75	127854	127854
172	2015-11-01	2	2020-12-11	80455.9	baseline_expex_lv	2020-11-27	14	2 week forecast	Lockdown 2	0	56436.5	56436.5
173	2015-11-01	2	2020-12-11	80455.9	baseline_expex_lv	2020-11-27	14	2 week forecast	Lockdown 2	50	56436.5	56436.5
174	2015-11-01	2	2020-12-11	80455.9	baseline_expex_lv	2020-11-27	14	2 week forecast	Lockdown 2	75	56436.5	56436.5
175	2015-11-01	2	2020-12-11	80455.9	baseline_last_val	2020-11-13	28	4 week forecast	Lockdown 2	0	65732.8	65732.8
176	2015-11-01	2	2020-12-11	80455.9	baseline_last_val	2020-11-13	28	4 week forecast	Lockdown 2	50	65732.8	65732.8
177	2015-11-01	2	2020-12-11	80455.9	baseline_last_val	2020-11-13	28	4 week forecast	Lockdown 2	75	65732.8	65732.8
178	2015-11-01	2	2020-12-11	80455.9	baseline_last_val	2020-11-27	14	2 week forecast	Lockdown 2	0	52522.9	52522.9
179	2015-11-01	2	2020-12-11	80455.9	baseline_last_val	2020-11-27	14	2 week forecast	Lockdown 2	50	52522.9	52522.9
180	2015-11-01	2	2020-12-11	80455.9	baseline_last_val	2020-11-27	14	2 week forecast	Lockdown 2	75	52522.9	52522.9
181	2015-11-01	2	2020-12-18	98675	1	2020-11-27	21	3 week forecast	Lockdown 2	0	46971.4	46971.4
182	2015-11-01	2	2020-12-18	98675	1	2020-11-27	21	3 week forecast	Lockdown 2	50	41151.1	56655.1
183	2015-11-01	2	2020-12-18	98675	1	2020-11-27	21	3 week forecast	Lockdown 2	75	35018.9	59954.9
184	2015-11-01	2	2020-12-18	98675	1	2020-12-11	7	1 week forecast	Lockdown 2 easing	0	59091.4	59091.4
185	2015-11-01	2	2020-12-18	98675	1	2020-12-11	7	1 week forecast	Lockdown 2 easing	50	49971	68213.7
186	2015-11-01	2	2020-12-18	98675	1	2020-12-11	7	1 week forecast	Lockdown 2 easing	75	42741.7	74571.7
187	2015-11-01	2	2020-12-18	98675	4	2020-11-27	21	3 week forecast	Lockdown 2	0	47488.1	47488.1
188	2015-11-01	2	2020-12-18	98675	4	2020-11-27	21	3 week forecast	Lockdown 2	50	42560.9	53049.3
189	2015-11-01	2	2020-12-18	98675	4	2020-11-27	21	3 week forecast	Lockdown 2	75	38183.3	59304.1
190	2015-11-01	2	2020-12-18	98675	4	2020-12-11	7	1 week forecast	Lockdown 2 easing	0	94070.8	94070.8
191	2015-11-01	2	2020-12-18	98675	4	2020-12-11	7	1 week forecast	Lockdown 2 easing	50	87736.8	99688.2
192	2015-11-01	2	2020-12-18	98675	4	2020-12-11	7	1 week forecast	Lockdown 2 easing	75	81692.5	104809
193	2015-11-01	2	2020-12-18	98675	5	2020-11-27	21	3 week forecast	Lockdown 2	0	48205.2	48205.2
194	2015-11-01	2	2020-12-18	98675	5	2020-11-27	21	3 week forecast	Lockdown 2	50	39931.6	61397.1
195	2015-11-01	2	2020-12-18	98675	5	2020-11-27	21	3 week forecast	Lockdown 2	75	33122.2	72104.4
196	2015-11-01	2	2020-12-18	98675	5	2020-12-11	7	1 week forecast	Lockdown 2 easing	0	89854.1	89854.1
197	2015-11-01	2	2020-12-18	98675	5	2020-12-11	7	1 week forecast	Lockdown 2 easing	50	81278.4	97767.5
198	2015-11-01	2	2020-12-18	98675	5	2020-12-11	7	1 week forecast	Lockdown 2 easing	75	77878.3	102656
199	2015-11-01	2	2020-12-18	98675	6	2020-11-27	21	3 week forecast	Lockdown 2	0	39416.3	39416.3
200	2015-11-01	2	2020-12-18	98675	6	2020-11-27	21	3 week forecast	Lockdown 2	50	24683	50174.7
201	2015-11-01	2	2020-12-18	98675	6	2020-11-27	21	3 week forecast	Lockdown 2	75	13965.7	58071.3
202	2015-11-01	2	2020-12-18	98675	6	2020-12-11	7	1 week forecast	Lockdown 2 easing	0	67637.5	67637.5
203	2015-11-01	2	2020-12-18	98675	6	2020-12-11	7	1 week forecast	Lockdown 2 easing	50	59176.2	78057.1
204	2015-11-01	2	2020-12-18	98675	6	2020-12-11	7	1 week forecast	Lockdown 2 easing	75	52433.8	86666.9
205	2015-11-01	2	2020-12-18	98675	baseline_expex_lv	2020-11-27	21	3 week forecast	Lockdown 2	0	58501.3	58501.3
206	2015-11-01	2	2020-12-18	98675	baseline_expex_lv	2020-11-27	21	3 week forecast	Lockdown 2	50	58501.3	58501.3
207	2015-11-01	2	2020-12-18	98675	baseline_expex_lv	2020-11-27	21	3 week forecast	Lockdown 2	75	58501.3	58501.3
208	2015-11-01	2	2020-12-18	98675	baseline_expex_lv	2020-12-11	7	1 week forecast	Lockdown 2 easing	0	93553	93553
209	2015-11-01	2	2020-12-18	98675	baseline_expex_lv	2020-12-11	7	1 week forecast	Lockdown 2 easing	50	93553	93553
210	2015-11-01	2	2020-12-18	98675	baseline_expex_lv	2020-12-11	7	1 week forecast	Lockdown 2 easing	75	93553	93553
211	2015-11-01	2	2020-12-18	98675	baseline_last_val	2020-11-27	21	3 week forecast	Lockdown 2	0	52522.9	52522.9
212	2015-11-01	2	2020-12-18	98675	baseline_last_val	2020-11-27	21	3 week forecast	Lockdown 2	50	52522.9	52522.9
213	2015-11-01	2	2020-12-18	98675	baseline_last_val	2020-11-27	21	3 week forecast	Lockdown 2	75	52522.9	52522.9
214	2015-11-01	2	2020-12-18	98675	baseline_last_val	2020-12-11	7	1 week forecast	Lockdown 2 easing	0	80221	80221
215	2015-11-01	2	2020-12-18	98675	baseline_last_val	2020-12-11	7	1 week forecast	Lockdown 2 easing	50	80221	80221
216	2015-11-01	2	2020-12-18	98675	baseline_last_val	2020-12-11	7	1 week forecast	Lockdown 2 easing	75	80221	80221
217	2015-11-01	2	2020-12-25	91232.2	1	2020-11-27	28	4 week forecast	Lockdown 2	0	48056.4	48056.4
218	2015-11-01	2	2020-12-25	91232.2	1	2020-11-27	28	4 week forecast	Lockdown 2	50	38858.7	55339.8
219	2015-11-01	2	2020-12-25	91232.2	1	2020-11-27	28	4 week forecast	Lockdown 2	75	35746.8	62316.7
220	2015-11-01	2	2020-12-25	91232.2	1	2020-12-11	14	2 week forecast	Lockdown 2 easing	0	64037.6	64037.6
221	2015-11-01	2	2020-12-25	91232.2	1	2020-12-11	14	2 week forecast	Lockdown 2 easing	50	50565	74060
222	2015-11-01	2	2020-12-25	91232.2	1	2020-12-11	14	2 week forecast	Lockdown 2 easing	75	41724.2	85751.6
223	2015-11-01	2	2020-12-25	91232.2	4	2020-11-27	28	4 week forecast	Lockdown 2	0	45038.1	45038.1
224	2015-11-01	2	2020-12-25	91232.2	4	2020-11-27	28	4 week forecast	Lockdown 2	50	40109.8	53332.9
225	2015-11-01	2	2020-12-25	91232.2	4	2020-11-27	28	4 week forecast	Lockdown 2	75	36383.9	58047.7
226	2015-11-01	2	2020-12-25	91232.2	4	2020-12-11	14	2 week forecast	Lockdown 2 easing	0	113191	113191
227	2015-11-01	2	2020-12-25	91232.2	4	2020-12-11	14	2 week forecast	Lockdown 2 easing	50	103161	122082
228	2015-11-01	2	2020-12-25	91232.2	4	2020-12-11	14	2 week forecast	Lockdown 2 easing	75	96924.1	127715
229	2015-11-01	2	2020-12-25	91232.2	5	2020-11-27	28	4 week forecast	Lockdown 2	0	49059.2	49059.2
230	2015-11-01	2	2020-12-25	91232.2	5	2020-11-27	28	4 week forecast	Lockdown 2	50	38307.2	65063.5
231	2015-11-01	2	2020-12-25	91232.2	5	2020-11-27	28	4 week forecast	Lockdown 2	75	28159.9	74396.1
232	2015-11-01	2	2020-12-25	91232.2	5	2020-12-11	14	2 week forecast	Lockdown 2 easing	0	102346	102346
233	2015-11-01	2	2020-12-25	91232.2	5	2020-12-11	14	2 week forecast	Lockdown 2 easing	50	90682.6	113801
234	2015-11-01	2	2020-12-25	91232.2	5	2020-12-11	14	2 week forecast	Lockdown 2 easing	75	78148.7	126869
235	2015-11-01	2	2020-12-25	91232.2	6	2020-11-27	28	4 week forecast	Lockdown 2	0	41883.3	41883.3
236	2015-11-01	2	2020-12-25	91232.2	6	2020-11-27	28	4 week forecast	Lockdown 2	50	26171.8	51169.8
237	2015-11-01	2	2020-12-25	91232.2	6	2020-11-27	28	4 week forecast	Lockdown 2	75	20038.7	57760.9
238	2015-11-01	2	2020-12-25	91232.2	6	2020-12-11	14	2 week forecast	Lockdown 2 easing	0	76794.2	76794.2
239	2015-11-01	2	2020-12-25	91232.2	6	2020-12-11	14	2 week forecast	Lockdown 2 easing	50	68433.6	87300.2
240	2015-11-01	2	2020-12-25	91232.2	6	2020-12-11	14	2 week forecast	Lockdown 2 easing	75	58345.9	96321.4
241	2015-11-01	2	2020-12-25	91232.2	baseline_expex_lv	2020-11-27	28	4 week forecast	Lockdown 2	0	60641.7	60641.7
242	2015-11-01	2	2020-12-25	91232.2	baseline_expex_lv	2020-11-27	28	4 week forecast	Lockdown 2	50	60641.7	60641.7
243	2015-11-01	2	2020-12-25	91232.2	baseline_expex_lv	2020-11-27	28	4 week forecast	Lockdown 2	75	60641.7	60641.7
244	2015-11-01	2	2020-12-25	91232.2	baseline_expex_lv	2020-12-11	14	2 week forecast	Lockdown 2 easing	0	109101	109101
245	2015-11-01	2	2020-12-25	91232.2	baseline_expex_lv	2020-12-11	14	2 week forecast	Lockdown 2 easing	50	109101	109101
246	2015-11-01	2	2020-12-25	91232.2	baseline_expex_lv	2020-12-11	14	2 week forecast	Lockdown 2 easing	75	109101	109101
247	2015-11-01	2	2020-12-25	91232.2	baseline_last_val	2020-11-27	28	4 week forecast	Lockdown 2	0	52522.9	52522.9
248	2015-11-01	2	2020-12-25	91232.2	baseline_last_val	2020-11-27	28	4 week forecast	Lockdown 2	50	52522.9	52522.9
249	2015-11-01	2	2020-12-25	91232.2	baseline_last_val	2020-11-27	28	4 week forecast	Lockdown 2	75	52522.9	52522.9
250	2015-11-01	2	2020-12-25	91232.2	baseline_last_val	2020-12-11	14	2 week forecast	Lockdown 2 easing	0	80221	80221
251	2015-11-01	2	2020-12-25	91232.2	baseline_last_val	2020-12-11	14	2 week forecast	Lockdown 2 easing	50	80221	80221
252	2015-11-01	2	2020-12-25	91232.2	baseline_last_val	2020-12-11	14	2 week forecast	Lockdown 2 easing	75	80221	80221
253	2015-11-01	2	2021-01-01	58282.9	1	2020-12-11	21	3 week forecast	Lockdown 2 easing	0	61783.4	61783.4
254	2015-11-01	2	2021-01-01	58282.9	1	2020-12-11	21	3 week forecast	Lockdown 2 easing	50	52787.8	72433
255	2015-11-01	2	2021-01-01	58282.9	1	2020-12-11	21	3 week forecast	Lockdown 2 easing	75	45417.8	83969.2
256	2015-11-01	2	2021-01-01	58282.9	1	2020-12-25	7	1 week forecast	Christmas + Lockdown 3	0	77139.2	77139.2
257	2015-11-01	2	2021-01-01	58282.9	1	2020-12-25	7	1 week forecast	Christmas + Lockdown 3	50	64546	92152.1
258	2015-11-01	2	2021-01-01	58282.9	1	2020-12-25	7	1 week forecast	Christmas + Lockdown 3	75	55724.4	97193.9
259	2015-11-01	2	2021-01-01	58282.9	4	2020-12-11	21	3 week forecast	Lockdown 2 easing	0	132882	132882
260	2015-11-01	2	2021-01-01	58282.9	4	2020-12-11	21	3 week forecast	Lockdown 2 easing	50	123178	144986
261	2015-11-01	2	2021-01-01	58282.9	4	2020-12-11	21	3 week forecast	Lockdown 2 easing	75	112438	153232
262	2015-11-01	2	2021-01-01	58282.9	4	2020-12-25	7	1 week forecast	Christmas + Lockdown 3	0	105426	105426
263	2015-11-01	2	2021-01-01	58282.9	4	2020-12-25	7	1 week forecast	Christmas + Lockdown 3	50	93698.6	116228
264	2015-11-01	2	2021-01-01	58282.9	4	2020-12-25	7	1 week forecast	Christmas + Lockdown 3	75	90166.1	122292
265	2015-11-01	2	2021-01-01	58282.9	5	2020-12-11	21	3 week forecast	Lockdown 2 easing	0	112484	112484
266	2015-11-01	2	2021-01-01	58282.9	5	2020-12-11	21	3 week forecast	Lockdown 2 easing	50	98622.6	136562
267	2015-11-01	2	2021-01-01	58282.9	5	2020-12-11	21	3 week forecast	Lockdown 2 easing	75	84261.6	156960
268	2015-11-01	2	2021-01-01	58282.9	5	2020-12-25	7	1 week forecast	Christmas + Lockdown 3	0	81420.3	81420.3
269	2015-11-01	2	2021-01-01	58282.9	5	2020-12-25	7	1 week forecast	Christmas + Lockdown 3	50	69979.8	95549.2
270	2015-11-01	2	2021-01-01	58282.9	5	2020-12-25	7	1 week forecast	Christmas + Lockdown 3	75	64405.8	102619
271	2015-11-01	2	2021-01-01	58282.9	6	2020-12-11	21	3 week forecast	Lockdown 2 easing	0	75525.5	75525.5
272	2015-11-01	2	2021-01-01	58282.9	6	2020-12-11	21	3 week forecast	Lockdown 2 easing	50	62786.8	89919.1
273	2015-11-01	2	2021-01-01	58282.9	6	2020-12-11	21	3 week forecast	Lockdown 2 easing	75	55349.3	95469.5
274	2015-11-01	2	2021-01-01	58282.9	6	2020-12-25	7	1 week forecast	Christmas + Lockdown 3	0	116822	116822
275	2015-11-01	2	2021-01-01	58282.9	6	2020-12-25	7	1 week forecast	Christmas + Lockdown 3	50	104872	127662
276	2015-11-01	2	2021-01-01	58282.9	6	2020-12-25	7	1 week forecast	Christmas + Lockdown 3	75	92910.8	137406
277	2015-11-01	2	2021-01-01	58282.9	baseline_expex_lv	2020-12-11	21	3 week forecast	Lockdown 2 easing	0	127232	127232
278	2015-11-01	2	2021-01-01	58282.9	baseline_expex_lv	2020-12-11	21	3 week forecast	Lockdown 2 easing	50	127232	127232
279	2015-11-01	2	2021-01-01	58282.9	baseline_expex_lv	2020-12-11	21	3 week forecast	Lockdown 2 easing	75	127232	127232
280	2015-11-01	2	2021-01-01	58282.9	baseline_expex_lv	2020-12-25	7	1 week forecast	Christmas + Lockdown 3	0	84842.4	84842.4
281	2015-11-01	2	2021-01-01	58282.9	baseline_expex_lv	2020-12-25	7	1 week forecast	Christmas + Lockdown 3	50	84842.4	84842.4
282	2015-11-01	2	2021-01-01	58282.9	baseline_expex_lv	2020-12-25	7	1 week forecast	Christmas + Lockdown 3	75	84842.4	84842.4
283	2015-11-01	2	2021-01-01	58282.9	baseline_last_val	2020-12-11	21	3 week forecast	Lockdown 2 easing	0	80221	80221
284	2015-11-01	2	2021-01-01	58282.9	baseline_last_val	2020-12-11	21	3 week forecast	Lockdown 2 easing	50	80221	80221
285	2015-11-01	2	2021-01-01	58282.9	baseline_last_val	2020-12-11	21	3 week forecast	Lockdown 2 easing	75	80221	80221
286	2015-11-01	2	2021-01-01	58282.9	baseline_last_val	2020-12-25	7	1 week forecast	Christmas + Lockdown 3	0	91228.4	91228.4
287	2015-11-01	2	2021-01-01	58282.9	baseline_last_val	2020-12-25	7	1 week forecast	Christmas + Lockdown 3	50	91228.4	91228.4
288	2015-11-01	2	2021-01-01	58282.9	baseline_last_val	2020-12-25	7	1 week forecast	Christmas + Lockdown 3	75	91228.4	91228.4
289	2015-11-01	2	2021-01-08	46763.3	1	2020-12-11	28	4 week forecast	Lockdown 2 easing	0	66279.8	66279.8
290	2015-11-01	2	2021-01-08	46763.3	1	2020-12-11	28	4 week forecast	Lockdown 2 easing	50	48071.5	79872.6
291	2015-11-01	2	2021-01-08	46763.3	1	2020-12-11	28	4 week forecast	Lockdown 2 easing	75	44112.2	87192.9
292	2015-11-01	2	2021-01-08	46763.3	1	2020-12-25	14	2 week forecast	Christmas + Lockdown 3	0	65005.2	65005.2
293	2015-11-01	2	2021-01-08	46763.3	1	2020-12-25	14	2 week forecast	Christmas + Lockdown 3	50	52533.1	79309.6
294	2015-11-01	2	2021-01-08	46763.3	1	2020-12-25	14	2 week forecast	Christmas + Lockdown 3	75	42165.7	86731.7
295	2015-11-01	2	2021-01-08	46763.3	4	2020-12-11	28	4 week forecast	Lockdown 2 easing	0	158556	158556
296	2015-11-01	2	2021-01-08	46763.3	4	2020-12-11	28	4 week forecast	Lockdown 2 easing	50	142191	177610
297	2015-11-01	2	2021-01-08	46763.3	4	2020-12-11	28	4 week forecast	Lockdown 2 easing	75	129808	190346
298	2015-11-01	2	2021-01-08	46763.3	4	2020-12-25	14	2 week forecast	Christmas + Lockdown 3	0	119688	119688
299	2015-11-01	2	2021-01-08	46763.3	4	2020-12-25	14	2 week forecast	Christmas + Lockdown 3	50	108144	133298
300	2015-11-01	2	2021-01-08	46763.3	4	2020-12-25	14	2 week forecast	Christmas + Lockdown 3	75	98374.8	142662
301	2015-11-01	2	2021-01-08	46763.3	5	2020-12-11	28	4 week forecast	Lockdown 2 easing	0	130784	130784
302	2015-11-01	2	2021-01-08	46763.3	5	2020-12-11	28	4 week forecast	Lockdown 2 easing	50	105140	161871
303	2015-11-01	2	2021-01-08	46763.3	5	2020-12-11	28	4 week forecast	Lockdown 2 easing	75	86491.4	185866
304	2015-11-01	2	2021-01-08	46763.3	5	2020-12-25	14	2 week forecast	Christmas + Lockdown 3	0	73766	73766
305	2015-11-01	2	2021-01-08	46763.3	5	2020-12-25	14	2 week forecast	Christmas + Lockdown 3	50	56738.7	93344.8
306	2015-11-01	2	2021-01-08	46763.3	5	2020-12-25	14	2 week forecast	Christmas + Lockdown 3	75	45117.1	105505
307	2015-11-01	2	2021-01-08	46763.3	6	2020-12-11	28	4 week forecast	Lockdown 2 easing	0	88438.4	88438.4
308	2015-11-01	2	2021-01-08	46763.3	6	2020-12-11	28	4 week forecast	Lockdown 2 easing	50	72889.4	100428
309	2015-11-01	2	2021-01-08	46763.3	6	2020-12-11	28	4 week forecast	Lockdown 2 easing	75	59342.1	107660
310	2015-11-01	2	2021-01-08	46763.3	6	2020-12-25	14	2 week forecast	Christmas + Lockdown 3	0	117288	117288
311	2015-11-01	2	2021-01-08	46763.3	6	2020-12-25	14	2 week forecast	Christmas + Lockdown 3	50	99093.7	132885
312	2015-11-01	2	2021-01-08	46763.3	6	2020-12-25	14	2 week forecast	Christmas + Lockdown 3	75	90556.9	140308
313	2015-11-01	2	2021-01-08	46763.3	baseline_expex_lv	2020-12-11	28	4 week forecast	Lockdown 2 easing	0	148377	148377
314	2015-11-01	2	2021-01-08	46763.3	baseline_expex_lv	2020-12-11	28	4 week forecast	Lockdown 2 easing	50	148377	148377
315	2015-11-01	2	2021-01-08	46763.3	baseline_expex_lv	2020-12-11	28	4 week forecast	Lockdown 2 easing	75	148377	148377
316	2015-11-01	2	2021-01-08	46763.3	baseline_expex_lv	2020-12-25	14	2 week forecast	Christmas + Lockdown 3	0	78903.5	78903.5
317	2015-11-01	2	2021-01-08	46763.3	baseline_expex_lv	2020-12-25	14	2 week forecast	Christmas + Lockdown 3	50	78903.5	78903.5
318	2015-11-01	2	2021-01-08	46763.3	baseline_expex_lv	2020-12-25	14	2 week forecast	Christmas + Lockdown 3	75	78903.5	78903.5
319	2015-11-01	2	2021-01-08	46763.3	baseline_last_val	2020-12-11	28	4 week forecast	Lockdown 2 easing	0	80221	80221
320	2015-11-01	2	2021-01-08	46763.3	baseline_last_val	2020-12-11	28	4 week forecast	Lockdown 2 easing	50	80221	80221
321	2015-11-01	2	2021-01-08	46763.3	baseline_last_val	2020-12-11	28	4 week forecast	Lockdown 2 easing	75	80221	80221
322	2015-11-01	2	2021-01-08	46763.3	baseline_last_val	2020-12-25	14	2 week forecast	Christmas + Lockdown 3	0	91228.4	91228.4
323	2015-11-01	2	2021-01-08	46763.3	baseline_last_val	2020-12-25	14	2 week forecast	Christmas + Lockdown 3	50	91228.4	91228.4
324	2015-11-01	2	2021-01-08	46763.3	baseline_last_val	2020-12-25	14	2 week forecast	Christmas + Lockdown 3	75	91228.4	91228.4
325	2015-11-01	2	2021-01-15	44939.1	1	2020-12-25	21	3 week forecast	Christmas + Lockdown 3	0	54341.8	54341.8
326	2015-11-01	2	2021-01-15	44939.1	1	2020-12-25	21	3 week forecast	Christmas + Lockdown 3	50	42697.7	70205.6
327	2015-11-01	2	2021-01-15	44939.1	1	2020-12-25	21	3 week forecast	Christmas + Lockdown 3	75	35815.2	75493.1
328	2015-11-01	2	2021-01-15	44939.1	1	2021-01-08	7	1 week forecast	Christmas + Lockdown 3	0	56038.7	56038.7
329	2015-11-01	2	2021-01-15	44939.1	1	2021-01-08	7	1 week forecast	Christmas + Lockdown 3	50	47745.5	60990.3
330	2015-11-01	2	2021-01-15	44939.1	1	2021-01-08	7	1 week forecast	Christmas + Lockdown 3	75	44748.5	67507.1
331	2015-11-01	2	2021-01-15	44939.1	4	2020-12-25	21	3 week forecast	Christmas + Lockdown 3	0	141378	141378
332	2015-11-01	2	2021-01-15	44939.1	4	2020-12-25	21	3 week forecast	Christmas + Lockdown 3	50	124276	158312
333	2015-11-01	2	2021-01-15	44939.1	4	2020-12-25	21	3 week forecast	Christmas + Lockdown 3	75	112508	168787
334	2015-11-01	2	2021-01-15	44939.1	4	2021-01-08	7	1 week forecast	Christmas + Lockdown 3	0	46554	46554
335	2015-11-01	2	2021-01-15	44939.1	4	2021-01-08	7	1 week forecast	Christmas + Lockdown 3	50	42089.4	50795.1
336	2015-11-01	2	2021-01-15	44939.1	4	2021-01-08	7	1 week forecast	Christmas + Lockdown 3	75	39678.7	53865.8
337	2015-11-01	2	2021-01-15	44939.1	5	2020-12-25	21	3 week forecast	Christmas + Lockdown 3	0	67981.6	67981.6
338	2015-11-01	2	2021-01-15	44939.1	5	2020-12-25	21	3 week forecast	Christmas + Lockdown 3	50	45283.4	92577.6
339	2015-11-01	2	2021-01-15	44939.1	5	2020-12-25	21	3 week forecast	Christmas + Lockdown 3	75	25993.2	105912
340	2015-11-01	2	2021-01-15	44939.1	5	2021-01-08	7	1 week forecast	Christmas + Lockdown 3	0	33644.2	33644.2
341	2015-11-01	2	2021-01-15	44939.1	5	2021-01-08	7	1 week forecast	Christmas + Lockdown 3	50	28685.5	39021.2
342	2015-11-01	2	2021-01-15	44939.1	5	2021-01-08	7	1 week forecast	Christmas + Lockdown 3	75	25092.9	43200.5
343	2015-11-01	2	2021-01-15	44939.1	6	2020-12-25	21	3 week forecast	Christmas + Lockdown 3	0	123010	123010
344	2015-11-01	2	2021-01-15	44939.1	6	2020-12-25	21	3 week forecast	Christmas + Lockdown 3	50	110097	137132
345	2015-11-01	2	2021-01-15	44939.1	6	2020-12-25	21	3 week forecast	Christmas + Lockdown 3	75	95119.1	142653
346	2015-11-01	2	2021-01-15	44939.1	6	2021-01-08	7	1 week forecast	Christmas + Lockdown 3	0	66872.2	66872.2
347	2015-11-01	2	2021-01-15	44939.1	6	2021-01-08	7	1 week forecast	Christmas + Lockdown 3	50	60810	73263.6
348	2015-11-01	2	2021-01-15	44939.1	6	2021-01-08	7	1 week forecast	Christmas + Lockdown 3	75	55505.2	77448.5
349	2015-11-01	2	2021-01-15	44939.1	baseline_expex_lv	2020-12-25	21	3 week forecast	Christmas + Lockdown 3	0	73380.3	73380.3
350	2015-11-01	2	2021-01-15	44939.1	baseline_expex_lv	2020-12-25	21	3 week forecast	Christmas + Lockdown 3	50	73380.3	73380.3
351	2015-11-01	2	2021-01-15	44939.1	baseline_expex_lv	2020-12-25	21	3 week forecast	Christmas + Lockdown 3	75	73380.3	73380.3
352	2015-11-01	2	2021-01-15	44939.1	baseline_expex_lv	2021-01-08	7	1 week forecast	Christmas + Lockdown 3	0	36682.2	36682.2
353	2015-11-01	2	2021-01-15	44939.1	baseline_expex_lv	2021-01-08	7	1 week forecast	Christmas + Lockdown 3	50	36682.2	36682.2
354	2015-11-01	2	2021-01-15	44939.1	baseline_expex_lv	2021-01-08	7	1 week forecast	Christmas + Lockdown 3	75	36682.2	36682.2
355	2015-11-01	2	2021-01-15	44939.1	baseline_last_val	2020-12-25	21	3 week forecast	Christmas + Lockdown 3	0	91228.4	91228.4
356	2015-11-01	2	2021-01-15	44939.1	baseline_last_val	2020-12-25	21	3 week forecast	Christmas + Lockdown 3	50	91228.4	91228.4
357	2015-11-01	2	2021-01-15	44939.1	baseline_last_val	2020-12-25	21	3 week forecast	Christmas + Lockdown 3	75	91228.4	91228.4
358	2015-11-01	2	2021-01-15	44939.1	baseline_last_val	2021-01-08	7	1 week forecast	Christmas + Lockdown 3	0	46152.6	46152.6
359	2015-11-01	2	2021-01-15	44939.1	baseline_last_val	2021-01-08	7	1 week forecast	Christmas + Lockdown 3	50	46152.6	46152.6
360	2015-11-01	2	2021-01-15	44939.1	baseline_last_val	2021-01-08	7	1 week forecast	Christmas + Lockdown 3	75	46152.6	46152.6
361	2015-11-01	2	2021-01-22	33507.6	1	2020-12-25	28	4 week forecast	Christmas + Lockdown 3	0	44352.4	44352.4
362	2015-11-01	2	2021-01-22	33507.6	1	2020-12-25	28	4 week forecast	Christmas + Lockdown 3	50	29620.7	59030.8
363	2015-11-01	2	2021-01-22	33507.6	1	2020-12-25	28	4 week forecast	Christmas + Lockdown 3	75	22420.4	68097.2
364	2015-11-01	2	2021-01-22	33507.6	1	2021-01-08	14	2 week forecast	Christmas + Lockdown 3	0	42519.8	42519.8
365	2015-11-01	2	2021-01-22	33507.6	1	2021-01-08	14	2 week forecast	Christmas + Lockdown 3	50	36176.1	48456.2
366	2015-11-01	2	2021-01-22	33507.6	1	2021-01-08	14	2 week forecast	Christmas + Lockdown 3	75	33067.6	54597.8
367	2015-11-01	2	2021-01-22	33507.6	4	2020-12-25	28	4 week forecast	Christmas + Lockdown 3	0	159928	159928
368	2015-11-01	2	2021-01-22	33507.6	4	2020-12-25	28	4 week forecast	Christmas + Lockdown 3	50	136246	181535
369	2015-11-01	2	2021-01-22	33507.6	4	2020-12-25	28	4 week forecast	Christmas + Lockdown 3	75	125302	206781
370	2015-11-01	2	2021-01-22	33507.6	4	2021-01-08	14	2 week forecast	Christmas + Lockdown 3	0	45376.3	45376.3
371	2015-11-01	2	2021-01-22	33507.6	4	2021-01-08	14	2 week forecast	Christmas + Lockdown 3	50	40137.2	49602.2
372	2015-11-01	2	2021-01-22	33507.6	4	2021-01-08	14	2 week forecast	Christmas + Lockdown 3	75	35346.7	53591.7
373	2015-11-01	2	2021-01-22	33507.6	5	2020-12-25	28	4 week forecast	Christmas + Lockdown 3	0	64619.7	64619.7
374	2015-11-01	2	2021-01-22	33507.6	5	2020-12-25	28	4 week forecast	Christmas + Lockdown 3	50	33920.2	92213.6
375	2015-11-01	2	2021-01-22	33507.6	5	2020-12-25	28	4 week forecast	Christmas + Lockdown 3	75	16858.8	115019
376	2015-11-01	2	2021-01-22	33507.6	5	2021-01-08	14	2 week forecast	Christmas + Lockdown 3	0	25507.8	25507.8
377	2015-11-01	2	2021-01-22	33507.6	5	2021-01-08	14	2 week forecast	Christmas + Lockdown 3	50	18495.2	31757.3
378	2015-11-01	2	2021-01-22	33507.6	5	2021-01-08	14	2 week forecast	Christmas + Lockdown 3	75	16064.5	35313.8
379	2015-11-01	2	2021-01-22	33507.6	6	2020-12-25	28	4 week forecast	Christmas + Lockdown 3	0	126996	126996
380	2015-11-01	2	2021-01-22	33507.6	6	2020-12-25	28	4 week forecast	Christmas + Lockdown 3	50	108615	143672
381	2015-11-01	2	2021-01-22	33507.6	6	2020-12-25	28	4 week forecast	Christmas + Lockdown 3	75	94207.6	153940
382	2015-11-01	2	2021-01-22	33507.6	6	2021-01-08	14	2 week forecast	Christmas + Lockdown 3	0	59802.1	59802.1
383	2015-11-01	2	2021-01-22	33507.6	6	2021-01-08	14	2 week forecast	Christmas + Lockdown 3	50	52649.6	66997.4
384	2015-11-01	2	2021-01-22	33507.6	6	2021-01-08	14	2 week forecast	Christmas + Lockdown 3	75	47746.6	72287.2
385	2015-11-01	2	2021-01-22	33507.6	baseline_expex_lv	2020-12-25	28	4 week forecast	Christmas + Lockdown 3	0	68243.7	68243.7
386	2015-11-01	2	2021-01-22	33507.6	baseline_expex_lv	2020-12-25	28	4 week forecast	Christmas + Lockdown 3	50	68243.7	68243.7
387	2015-11-01	2	2021-01-22	33507.6	baseline_expex_lv	2020-12-25	28	4 week forecast	Christmas + Lockdown 3	75	68243.7	68243.7
388	2015-11-01	2	2021-01-22	33507.6	baseline_expex_lv	2021-01-08	14	2 week forecast	Christmas + Lockdown 3	0	29155.1	29155.1
389	2015-11-01	2	2021-01-22	33507.6	baseline_expex_lv	2021-01-08	14	2 week forecast	Christmas + Lockdown 3	50	29155.1	29155.1
390	2015-11-01	2	2021-01-22	33507.6	baseline_expex_lv	2021-01-08	14	2 week forecast	Christmas + Lockdown 3	75	29155.1	29155.1
391	2015-11-01	2	2021-01-22	33507.6	baseline_last_val	2020-12-25	28	4 week forecast	Christmas + Lockdown 3	0	91228.4	91228.4
392	2015-11-01	2	2021-01-22	33507.6	baseline_last_val	2020-12-25	28	4 week forecast	Christmas + Lockdown 3	50	91228.4	91228.4
393	2015-11-01	2	2021-01-22	33507.6	baseline_last_val	2020-12-25	28	4 week forecast	Christmas + Lockdown 3	75	91228.4	91228.4
394	2015-11-01	2	2021-01-22	33507.6	baseline_last_val	2021-01-08	14	2 week forecast	Christmas + Lockdown 3	0	46152.6	46152.6
395	2015-11-01	2	2021-01-22	33507.6	baseline_last_val	2021-01-08	14	2 week forecast	Christmas + Lockdown 3	50	46152.6	46152.6
396	2015-11-01	2	2021-01-22	33507.6	baseline_last_val	2021-01-08	14	2 week forecast	Christmas + Lockdown 3	75	46152.6	46152.6
397	2015-11-01	2	2021-01-29	19114.7	1	2021-01-08	21	3 week forecast	Christmas + Lockdown 3	0	31907.6	31907.6
398	2015-11-01	2	2021-01-29	19114.7	1	2021-01-08	21	3 week forecast	Christmas + Lockdown 3	50	26310.5	38864.1
399	2015-11-01	2	2021-01-29	19114.7	1	2021-01-08	21	3 week forecast	Christmas + Lockdown 3	75	22649.5	43144.1
400	2015-11-01	2	2021-01-29	19114.7	1	2021-01-22	7	1 week forecast	Christmas + Lockdown 3	0	36034.6	36034.6
401	2015-11-01	2	2021-01-29	19114.7	1	2021-01-22	7	1 week forecast	Christmas + Lockdown 3	50	30628	41580.5
402	2015-11-01	2	2021-01-29	19114.7	1	2021-01-22	7	1 week forecast	Christmas + Lockdown 3	75	27868.2	43865.8
403	2015-11-01	2	2021-01-29	19114.7	4	2021-01-08	21	3 week forecast	Christmas + Lockdown 3	0	41811.2	41811.2
404	2015-11-01	2	2021-01-29	19114.7	4	2021-01-08	21	3 week forecast	Christmas + Lockdown 3	50	36636.6	47479.4
405	2015-11-01	2	2021-01-29	19114.7	4	2021-01-08	21	3 week forecast	Christmas + Lockdown 3	75	33464	50778.1
406	2015-11-01	2	2021-01-29	19114.7	4	2021-01-22	7	1 week forecast	Christmas + Lockdown 3	0	27993.6	27993.6
407	2015-11-01	2	2021-01-29	19114.7	4	2021-01-22	7	1 week forecast	Christmas + Lockdown 3	50	24241.8	30826.5
408	2015-11-01	2	2021-01-29	19114.7	4	2021-01-22	7	1 week forecast	Christmas + Lockdown 3	75	22067.4	33234.6
409	2015-11-01	2	2021-01-29	19114.7	5	2021-01-08	21	3 week forecast	Christmas + Lockdown 3	0	20036.1	20036.1
410	2015-11-01	2	2021-01-29	19114.7	5	2021-01-08	21	3 week forecast	Christmas + Lockdown 3	50	14552.7	25879.4
411	2015-11-01	2	2021-01-29	19114.7	5	2021-01-08	21	3 week forecast	Christmas + Lockdown 3	75	11697.4	30234.1
412	2015-11-01	2	2021-01-29	19114.7	5	2021-01-22	7	1 week forecast	Christmas + Lockdown 3	0	24472.2	24472.2
413	2015-11-01	2	2021-01-29	19114.7	5	2021-01-22	7	1 week forecast	Christmas + Lockdown 3	50	21423.2	28274.5
414	2015-11-01	2	2021-01-29	19114.7	5	2021-01-22	7	1 week forecast	Christmas + Lockdown 3	75	18406.4	31805
415	2015-11-01	2	2021-01-29	19114.7	6	2021-01-08	21	3 week forecast	Christmas + Lockdown 3	0	60317.9	60317.9
416	2015-11-01	2	2021-01-29	19114.7	6	2021-01-08	21	3 week forecast	Christmas + Lockdown 3	50	50188.6	68728.4
417	2015-11-01	2	2021-01-29	19114.7	6	2021-01-08	21	3 week forecast	Christmas + Lockdown 3	75	40857.9	74093.1
418	2015-11-01	2	2021-01-29	19114.7	6	2021-01-22	7	1 week forecast	Christmas + Lockdown 3	0	36595.1	36595.1
419	2015-11-01	2	2021-01-29	19114.7	6	2021-01-22	7	1 week forecast	Christmas + Lockdown 3	50	30593	40391.3
420	2015-11-01	2	2021-01-29	19114.7	6	2021-01-22	7	1 week forecast	Christmas + Lockdown 3	75	26930.7	43384.2
421	2015-11-01	2	2021-01-29	19114.7	baseline_expex_lv	2021-01-08	21	3 week forecast	Christmas + Lockdown 3	0	23172.5	23172.5
422	2015-11-01	2	2021-01-29	19114.7	baseline_expex_lv	2021-01-08	21	3 week forecast	Christmas + Lockdown 3	50	23172.5	23172.5
423	2015-11-01	2	2021-01-29	19114.7	baseline_expex_lv	2021-01-08	21	3 week forecast	Christmas + Lockdown 3	75	23172.5	23172.5
424	2015-11-01	2	2021-01-29	19114.7	baseline_expex_lv	2021-01-22	7	1 week forecast	Christmas + Lockdown 3	0	25090.6	25090.6
425	2015-11-01	2	2021-01-29	19114.7	baseline_expex_lv	2021-01-22	7	1 week forecast	Christmas + Lockdown 3	50	25090.6	25090.6
426	2015-11-01	2	2021-01-29	19114.7	baseline_expex_lv	2021-01-22	7	1 week forecast	Christmas + Lockdown 3	75	25090.6	25090.6
427	2015-11-01	2	2021-01-29	19114.7	baseline_last_val	2021-01-08	21	3 week forecast	Christmas + Lockdown 3	0	46152.6	46152.6
428	2015-11-01	2	2021-01-29	19114.7	baseline_last_val	2021-01-08	21	3 week forecast	Christmas + Lockdown 3	50	46152.6	46152.6
429	2015-11-01	2	2021-01-29	19114.7	baseline_last_val	2021-01-08	21	3 week forecast	Christmas + Lockdown 3	75	46152.6	46152.6
430	2015-11-01	2	2021-01-29	19114.7	baseline_last_val	2021-01-22	7	1 week forecast	Christmas + Lockdown 3	0	33544	33544
431	2015-11-01	2	2021-01-29	19114.7	baseline_last_val	2021-01-22	7	1 week forecast	Christmas + Lockdown 3	50	33544	33544
432	2015-11-01	2	2021-01-29	19114.7	baseline_last_val	2021-01-22	7	1 week forecast	Christmas + Lockdown 3	75	33544	33544
433	2015-11-01	2	2021-02-05	12684.4	1	2021-01-08	28	4 week forecast	Christmas + Lockdown 3	0	26564.5	26564.5
434	2015-11-01	2	2021-02-05	12684.4	1	2021-01-08	28	4 week forecast	Christmas + Lockdown 3	50	19753.8	33529.8
435	2015-11-01	2	2021-02-05	12684.4	1	2021-01-08	28	4 week forecast	Christmas + Lockdown 3	75	12131.2	41527.2
436	2015-11-01	2	2021-02-05	12684.4	1	2021-01-22	14	2 week forecast	Christmas + Lockdown 3	0	28191	28191
437	2015-11-01	2	2021-02-05	12684.4	1	2021-01-22	14	2 week forecast	Christmas + Lockdown 3	50	23109.2	33359.2
438	2015-11-01	2	2021-02-05	12684.4	1	2021-01-22	14	2 week forecast	Christmas + Lockdown 3	75	18917.1	37058.2
439	2015-11-01	2	2021-02-05	12684.4	4	2021-01-08	28	4 week forecast	Christmas + Lockdown 3	0	41483.3	41483.3
440	2015-11-01	2	2021-02-05	12684.4	4	2021-01-08	28	4 week forecast	Christmas + Lockdown 3	50	35707	47517
441	2015-11-01	2	2021-02-05	12684.4	4	2021-01-08	28	4 week forecast	Christmas + Lockdown 3	75	32927.8	51591.2
442	2015-11-01	2	2021-02-05	12684.4	4	2021-01-22	14	2 week forecast	Christmas + Lockdown 3	0	21233.6	21233.6
443	2015-11-01	2	2021-02-05	12684.4	4	2021-01-22	14	2 week forecast	Christmas + Lockdown 3	50	18489.2	25374
444	2015-11-01	2	2021-02-05	12684.4	4	2021-01-22	14	2 week forecast	Christmas + Lockdown 3	75	16633.4	27150.7
445	2015-11-01	2	2021-02-05	12684.4	5	2021-01-08	28	4 week forecast	Christmas + Lockdown 3	0	13545.6	13545.6
446	2015-11-01	2	2021-02-05	12684.4	5	2021-01-08	28	4 week forecast	Christmas + Lockdown 3	50	9999.69	20536.6
447	2015-11-01	2	2021-02-05	12684.4	5	2021-01-08	28	4 week forecast	Christmas + Lockdown 3	75	5047.24	25518.9
448	2015-11-01	2	2021-02-05	12684.4	5	2021-01-22	14	2 week forecast	Christmas + Lockdown 3	0	17617	17617
449	2015-11-01	2	2021-02-05	12684.4	5	2021-01-22	14	2 week forecast	Christmas + Lockdown 3	50	12959.2	23190
450	2015-11-01	2	2021-02-05	12684.4	5	2021-01-22	14	2 week forecast	Christmas + Lockdown 3	75	10675	27750.9
451	2015-11-01	2	2021-02-05	12684.4	6	2021-01-08	28	4 week forecast	Christmas + Lockdown 3	0	58017.1	58017.1
452	2015-11-01	2	2021-02-05	12684.4	6	2021-01-08	28	4 week forecast	Christmas + Lockdown 3	50	51613.3	68784.7
453	2015-11-01	2	2021-02-05	12684.4	6	2021-01-08	28	4 week forecast	Christmas + Lockdown 3	75	44008.9	75908.5
454	2015-11-01	2	2021-02-05	12684.4	6	2021-01-22	14	2 week forecast	Christmas + Lockdown 3	0	34241.8	34241.8
455	2015-11-01	2	2021-02-05	12684.4	6	2021-01-22	14	2 week forecast	Christmas + Lockdown 3	50	28406.5	40143.8
456	2015-11-01	2	2021-02-05	12684.4	6	2021-01-22	14	2 week forecast	Christmas + Lockdown 3	75	24705.8	44768.4
457	2015-11-01	2	2021-02-05	12684.4	baseline_expex_lv	2021-01-08	28	4 week forecast	Christmas + Lockdown 3	0	18417.6	18417.6
458	2015-11-01	2	2021-02-05	12684.4	baseline_expex_lv	2021-01-08	28	4 week forecast	Christmas + Lockdown 3	50	18417.6	18417.6
459	2015-11-01	2	2021-02-05	12684.4	baseline_expex_lv	2021-01-08	28	4 week forecast	Christmas + Lockdown 3	75	18417.6	18417.6
460	2015-11-01	2	2021-02-05	12684.4	baseline_expex_lv	2021-01-22	14	2 week forecast	Christmas + Lockdown 3	0	18767.5	18767.5
461	2015-11-01	2	2021-02-05	12684.4	baseline_expex_lv	2021-01-22	14	2 week forecast	Christmas + Lockdown 3	50	18767.5	18767.5
462	2015-11-01	2	2021-02-05	12684.4	baseline_expex_lv	2021-01-22	14	2 week forecast	Christmas + Lockdown 3	75	18767.5	18767.5
463	2015-11-01	2	2021-02-05	12684.4	baseline_last_val	2021-01-08	28	4 week forecast	Christmas + Lockdown 3	0	46152.6	46152.6
464	2015-11-01	2	2021-02-05	12684.4	baseline_last_val	2021-01-08	28	4 week forecast	Christmas + Lockdown 3	50	46152.6	46152.6
465	2015-11-01	2	2021-02-05	12684.4	baseline_last_val	2021-01-08	28	4 week forecast	Christmas + Lockdown 3	75	46152.6	46152.6
466	2015-11-01	2	2021-02-05	12684.4	baseline_last_val	2021-01-22	14	2 week forecast	Christmas + Lockdown 3	0	33544	33544
467	2015-11-01	2	2021-02-05	12684.4	baseline_last_val	2021-01-22	14	2 week forecast	Christmas + Lockdown 3	50	33544	33544
468	2015-11-01	2	2021-02-05	12684.4	baseline_last_val	2021-01-22	14	2 week forecast	Christmas + Lockdown 3	75	33544	33544
469	2015-11-01	2	2021-02-12	13623.3	1	2021-01-22	21	3 week forecast	Christmas + Lockdown 3	0	23378.7	23378.7
470	2015-11-01	2	2021-02-12	13623.3	1	2021-01-22	21	3 week forecast	Christmas + Lockdown 3	50	18568.5	28317.3
471	2015-11-01	2	2021-02-12	13623.3	1	2021-01-22	21	3 week forecast	Christmas + Lockdown 3	75	14999.5	30960.5
472	2015-11-01	2	2021-02-12	13623.3	1	2021-02-05	7	1 week forecast	Christmas + Lockdown 3	0	15795	15795
473	2015-11-01	2	2021-02-12	13623.3	1	2021-02-05	7	1 week forecast	Christmas + Lockdown 3	50	14268.3	17258.9
474	2015-11-01	2	2021-02-12	13623.3	1	2021-02-05	7	1 week forecast	Christmas + Lockdown 3	75	12424.1	18647.8
475	2015-11-01	2	2021-02-12	13623.3	4	2021-01-22	21	3 week forecast	Christmas + Lockdown 3	0	17108.2	17108.2
476	2015-11-01	2	2021-02-12	13623.3	4	2021-01-22	21	3 week forecast	Christmas + Lockdown 3	50	14538.7	21291
477	2015-11-01	2	2021-02-12	13623.3	4	2021-01-22	21	3 week forecast	Christmas + Lockdown 3	75	12405.7	23132.8
478	2015-11-01	2	2021-02-12	13623.3	4	2021-02-05	7	1 week forecast	Christmas + Lockdown 3	0	10379.4	10379.4
479	2015-11-01	2	2021-02-12	13623.3	4	2021-02-05	7	1 week forecast	Christmas + Lockdown 3	50	9177.5	12206.4
480	2015-11-01	2	2021-02-12	13623.3	4	2021-02-05	7	1 week forecast	Christmas + Lockdown 3	75	8055.32	13186.5
481	2015-11-01	2	2021-02-12	13623.3	5	2021-01-22	21	3 week forecast	Christmas + Lockdown 3	0	13617.6	13617.6
482	2015-11-01	2	2021-02-12	13623.3	5	2021-01-22	21	3 week forecast	Christmas + Lockdown 3	50	8983.04	18017
483	2015-11-01	2	2021-02-12	13623.3	5	2021-01-22	21	3 week forecast	Christmas + Lockdown 3	75	4745.45	21635.8
484	2015-11-01	2	2021-02-12	13623.3	5	2021-02-05	7	1 week forecast	Christmas + Lockdown 3	0	7297.05	7297.05
485	2015-11-01	2	2021-02-12	13623.3	5	2021-02-05	7	1 week forecast	Christmas + Lockdown 3	50	5434.68	9304.36
486	2015-11-01	2	2021-02-12	13623.3	5	2021-02-05	7	1 week forecast	Christmas + Lockdown 3	75	3986.67	10572.5
487	2015-11-01	2	2021-02-12	13623.3	6	2021-01-22	21	3 week forecast	Christmas + Lockdown 3	0	29649.2	29649.2
488	2015-11-01	2	2021-02-12	13623.3	6	2021-01-22	21	3 week forecast	Christmas + Lockdown 3	50	24034.8	35016.3
489	2015-11-01	2	2021-02-12	13623.3	6	2021-01-22	21	3 week forecast	Christmas + Lockdown 3	75	19842.5	39449.2
490	2015-11-01	2	2021-02-12	13623.3	6	2021-02-05	7	1 week forecast	Christmas + Lockdown 3	0	16304.4	16304.4
491	2015-11-01	2	2021-02-12	13623.3	6	2021-02-05	7	1 week forecast	Christmas + Lockdown 3	50	13820	18055.9
492	2015-11-01	2	2021-02-12	13623.3	6	2021-02-05	7	1 week forecast	Christmas + Lockdown 3	75	12079.2	19888.2
493	2015-11-01	2	2021-02-12	13623.3	baseline_expex_lv	2021-01-22	21	3 week forecast	Christmas + Lockdown 3	0	14037.9	14037.9
494	2015-11-01	2	2021-02-12	13623.3	baseline_expex_lv	2021-01-22	21	3 week forecast	Christmas + Lockdown 3	50	14037.9	14037.9
495	2015-11-01	2	2021-02-12	13623.3	baseline_expex_lv	2021-01-22	21	3 week forecast	Christmas + Lockdown 3	75	14037.9	14037.9
496	2015-11-01	2	2021-02-12	13623.3	baseline_expex_lv	2021-02-05	7	1 week forecast	Christmas + Lockdown 3	0	8508.38	8508.38
497	2015-11-01	2	2021-02-12	13623.3	baseline_expex_lv	2021-02-05	7	1 week forecast	Christmas + Lockdown 3	50	8508.38	8508.38
498	2015-11-01	2	2021-02-12	13623.3	baseline_expex_lv	2021-02-05	7	1 week forecast	Christmas + Lockdown 3	75	8508.38	8508.38
499	2015-11-01	2	2021-02-12	13623.3	baseline_last_val	2021-01-22	21	3 week forecast	Christmas + Lockdown 3	0	33544	33544
500	2015-11-01	2	2021-02-12	13623.3	baseline_last_val	2021-01-22	21	3 week forecast	Christmas + Lockdown 3	50	33544	33544
501	2015-11-01	2	2021-02-12	13623.3	baseline_last_val	2021-01-22	21	3 week forecast	Christmas + Lockdown 3	75	33544	33544
502	2015-11-01	2	2021-02-12	13623.3	baseline_last_val	2021-02-05	7	1 week forecast	Christmas + Lockdown 3	0	12705.8	12705.8
503	2015-11-01	2	2021-02-12	13623.3	baseline_last_val	2021-02-05	7	1 week forecast	Christmas + Lockdown 3	50	12705.8	12705.8
504	2015-11-01	2	2021-02-12	13623.3	baseline_last_val	2021-02-05	7	1 week forecast	Christmas + Lockdown 3	75	12705.8	12705.8
505	2015-11-01	2	2021-02-19	14355.6	1	2021-01-22	28	4 week forecast	Christmas + Lockdown 3	0	17381.3	17381.3
506	2015-11-01	2	2021-02-19	14355.6	1	2021-01-22	28	4 week forecast	Christmas + Lockdown 3	50	10471.8	24370.8
507	2015-11-01	2	2021-02-19	14355.6	1	2021-01-22	28	4 week forecast	Christmas + Lockdown 3	75	5824.12	30482.5
508	2015-11-01	2	2021-02-19	14355.6	1	2021-02-05	14	2 week forecast	Christmas + Lockdown 3	0	12384	12384
509	2015-11-01	2	2021-02-19	14355.6	1	2021-02-05	14	2 week forecast	Christmas + Lockdown 3	50	10531.1	15132.9
510	2015-11-01	2	2021-02-19	14355.6	1	2021-02-05	14	2 week forecast	Christmas + Lockdown 3	75	9157.02	15602.3
511	2015-11-01	2	2021-02-19	14355.6	4	2021-01-22	28	4 week forecast	Christmas + Lockdown 3	0	13268.2	13268.2
512	2015-11-01	2	2021-02-19	14355.6	4	2021-01-22	28	4 week forecast	Christmas + Lockdown 3	50	10251.9	18483.6
513	2015-11-01	2	2021-02-19	14355.6	4	2021-01-22	28	4 week forecast	Christmas + Lockdown 3	75	8448.51	20480.6
514	2015-11-01	2	2021-02-19	14355.6	4	2021-02-05	14	2 week forecast	Christmas + Lockdown 3	0	8111.81	8111.81
515	2015-11-01	2	2021-02-19	14355.6	4	2021-02-05	14	2 week forecast	Christmas + Lockdown 3	50	6551.47	9354.26
516	2015-11-01	2	2021-02-19	14355.6	4	2021-02-05	14	2 week forecast	Christmas + Lockdown 3	75	5510.83	10308.1
517	2015-11-01	2	2021-02-19	14355.6	5	2021-01-22	28	4 week forecast	Christmas + Lockdown 3	0	10086.1	10086.1
518	2015-11-01	2	2021-02-19	14355.6	5	2021-01-22	28	4 week forecast	Christmas + Lockdown 3	50	6093.67	15542.4
519	2015-11-01	2	2021-02-19	14355.6	5	2021-01-22	28	4 week forecast	Christmas + Lockdown 3	75	1625.36	19060.6
520	2015-11-01	2	2021-02-19	14355.6	5	2021-02-05	14	2 week forecast	Christmas + Lockdown 3	0	4476.73	4476.73
521	2015-11-01	2	2021-02-19	14355.6	5	2021-02-05	14	2 week forecast	Christmas + Lockdown 3	50	2883.24	6325.56
522	2015-11-01	2	2021-02-19	14355.6	5	2021-02-05	14	2 week forecast	Christmas + Lockdown 3	75	1828.06	7599.08
523	2015-11-01	2	2021-02-19	14355.6	6	2021-01-22	28	4 week forecast	Christmas + Lockdown 3	0	28614.7	28614.7
524	2015-11-01	2	2021-02-19	14355.6	6	2021-01-22	28	4 week forecast	Christmas + Lockdown 3	50	23501	36052.3
525	2015-11-01	2	2021-02-19	14355.6	6	2021-01-22	28	4 week forecast	Christmas + Lockdown 3	75	21364.1	39821.3
526	2015-11-01	2	2021-02-19	14355.6	6	2021-02-05	14	2 week forecast	Christmas + Lockdown 3	0	13324.8	13324.8
527	2015-11-01	2	2021-02-19	14355.6	6	2021-02-05	14	2 week forecast	Christmas + Lockdown 3	50	9623.8	14810.1
528	2015-11-01	2	2021-02-19	14355.6	6	2021-02-05	14	2 week forecast	Christmas + Lockdown 3	75	8276.8	16198.5
529	2015-11-01	2	2021-02-19	14355.6	baseline_expex_lv	2021-01-22	28	4 week forecast	Christmas + Lockdown 3	0	10500.2	10500.2
530	2015-11-01	2	2021-02-19	14355.6	baseline_expex_lv	2021-01-22	28	4 week forecast	Christmas + Lockdown 3	50	10500.2	10500.2
531	2015-11-01	2	2021-02-19	14355.6	baseline_expex_lv	2021-01-22	28	4 week forecast	Christmas + Lockdown 3	75	10500.2	10500.2
532	2015-11-01	2	2021-02-19	14355.6	baseline_expex_lv	2021-02-05	14	2 week forecast	Christmas + Lockdown 3	0	5697.58	5697.58
533	2015-11-01	2	2021-02-19	14355.6	baseline_expex_lv	2021-02-05	14	2 week forecast	Christmas + Lockdown 3	50	5697.58	5697.58
534	2015-11-01	2	2021-02-19	14355.6	baseline_expex_lv	2021-02-05	14	2 week forecast	Christmas + Lockdown 3	75	5697.58	5697.58
535	2015-11-01	2	2021-02-19	14355.6	baseline_last_val	2021-01-22	28	4 week forecast	Christmas + Lockdown 3	0	33544	33544
536	2015-11-01	2	2021-02-19	14355.6	baseline_last_val	2021-01-22	28	4 week forecast	Christmas + Lockdown 3	50	33544	33544
537	2015-11-01	2	2021-02-19	14355.6	baseline_last_val	2021-01-22	28	4 week forecast	Christmas + Lockdown 3	75	33544	33544
538	2015-11-01	2	2021-02-19	14355.6	baseline_last_val	2021-02-05	14	2 week forecast	Christmas + Lockdown 3	0	12705.8	12705.8
539	2015-11-01	2	2021-02-19	14355.6	baseline_last_val	2021-02-05	14	2 week forecast	Christmas + Lockdown 3	50	12705.8	12705.8
540	2015-11-01	2	2021-02-19	14355.6	baseline_last_val	2021-02-05	14	2 week forecast	Christmas + Lockdown 3	75	12705.8	12705.8
541	2015-11-01	2	2021-02-26	10351	1	2021-02-05	21	3 week forecast	Christmas + Lockdown 3	0	10402.5	10402.5
542	2015-11-01	2	2021-02-26	10351	1	2021-02-05	21	3 week forecast	Christmas + Lockdown 3	50	8471.32	12553.4
543	2015-11-01	2	2021-02-26	10351	1	2021-02-05	21	3 week forecast	Christmas + Lockdown 3	75	7329.58	13753
544	2015-11-01	2	2021-02-26	10351	1	2021-02-19	7	1 week forecast	Christmas + Lockdown 3	0	9511.88	9511.88
545	2015-11-01	2	2021-02-26	10351	1	2021-02-19	7	1 week forecast	Christmas + Lockdown 3	50	8132.53	10823.9
546	2015-11-01	2	2021-02-26	10351	1	2021-02-19	7	1 week forecast	Christmas + Lockdown 3	75	6291.2	12372.5
547	2015-11-01	2	2021-02-26	10351	4	2021-02-05	21	3 week forecast	Christmas + Lockdown 3	0	6124.72	6124.72
548	2015-11-01	2	2021-02-26	10351	4	2021-02-05	21	3 week forecast	Christmas + Lockdown 3	50	4937.94	8068.74
549	2015-11-01	2	2021-02-26	10351	4	2021-02-05	21	3 week forecast	Christmas + Lockdown 3	75	4086.98	8665.43
550	2015-11-01	2	2021-02-26	10351	4	2021-02-19	7	1 week forecast	Christmas + Lockdown 3	0	10582	10582
551	2015-11-01	2	2021-02-26	10351	4	2021-02-19	7	1 week forecast	Christmas + Lockdown 3	50	9295.81	12155.9
552	2015-11-01	2	2021-02-26	10351	4	2021-02-19	7	1 week forecast	Christmas + Lockdown 3	75	8246.67	12713.3
553	2015-11-01	2	2021-02-26	10351	5	2021-02-05	21	3 week forecast	Christmas + Lockdown 3	0	2827.1	2827.1
554	2015-11-01	2	2021-02-26	10351	5	2021-02-05	21	3 week forecast	Christmas + Lockdown 3	50	1403.96	5084.7
555	2015-11-01	2	2021-02-26	10351	5	2021-02-05	21	3 week forecast	Christmas + Lockdown 3	75	-66.191	5602.55
556	2015-11-01	2	2021-02-26	10351	5	2021-02-19	7	1 week forecast	Christmas + Lockdown 3	0	13763.2	13763.2
557	2015-11-01	2	2021-02-26	10351	5	2021-02-19	7	1 week forecast	Christmas + Lockdown 3	50	12008.8	15248.4
558	2015-11-01	2	2021-02-26	10351	5	2021-02-19	7	1 week forecast	Christmas + Lockdown 3	75	10699.4	16497.5
559	2015-11-01	2	2021-02-26	10351	6	2021-02-05	21	3 week forecast	Christmas + Lockdown 3	0	9933.69	9933.69
560	2015-11-01	2	2021-02-26	10351	6	2021-02-05	21	3 week forecast	Christmas + Lockdown 3	50	7856	13246.8
561	2015-11-01	2	2021-02-26	10351	6	2021-02-05	21	3 week forecast	Christmas + Lockdown 3	75	6117.66	15148.6
562	2015-11-01	2	2021-02-26	10351	6	2021-02-19	7	1 week forecast	Christmas + Lockdown 3	0	9157.33	9157.33
563	2015-11-01	2	2021-02-26	10351	6	2021-02-19	7	1 week forecast	Christmas + Lockdown 3	50	7600.1	11113.9
564	2015-11-01	2	2021-02-26	10351	6	2021-02-19	7	1 week forecast	Christmas + Lockdown 3	75	6426.23	12533.4
565	2015-11-01	2	2021-02-26	10351	baseline_expex_lv	2021-02-05	21	3 week forecast	Christmas + Lockdown 3	0	3815.34	3815.34
566	2015-11-01	2	2021-02-26	10351	baseline_expex_lv	2021-02-05	21	3 week forecast	Christmas + Lockdown 3	50	3815.34	3815.34
567	2015-11-01	2	2021-02-26	10351	baseline_expex_lv	2021-02-05	21	3 week forecast	Christmas + Lockdown 3	75	3815.34	3815.34
568	2015-11-01	2	2021-02-26	10351	baseline_expex_lv	2021-02-19	7	1 week forecast	Christmas + Lockdown 3	0	14907.1	14907.1
569	2015-11-01	2	2021-02-26	10351	baseline_expex_lv	2021-02-19	7	1 week forecast	Christmas + Lockdown 3	50	14907.1	14907.1
570	2015-11-01	2	2021-02-26	10351	baseline_expex_lv	2021-02-19	7	1 week forecast	Christmas + Lockdown 3	75	14907.1	14907.1
571	2015-11-01	2	2021-02-26	10351	baseline_last_val	2021-02-05	21	3 week forecast	Christmas + Lockdown 3	0	12705.8	12705.8
572	2015-11-01	2	2021-02-26	10351	baseline_last_val	2021-02-05	21	3 week forecast	Christmas + Lockdown 3	50	12705.8	12705.8
573	2015-11-01	2	2021-02-26	10351	baseline_last_val	2021-02-05	21	3 week forecast	Christmas + Lockdown 3	75	12705.8	12705.8
574	2015-11-01	2	2021-02-26	10351	baseline_last_val	2021-02-19	7	1 week forecast	Christmas + Lockdown 3	0	14276.1	14276.1
575	2015-11-01	2	2021-02-26	10351	baseline_last_val	2021-02-19	7	1 week forecast	Christmas + Lockdown 3	50	14276.1	14276.1
576	2015-11-01	2	2021-02-26	10351	baseline_last_val	2021-02-19	7	1 week forecast	Christmas + Lockdown 3	75	14276.1	14276.1
577	2015-11-01	2	2021-03-05	8316.34	1	2021-02-05	28	4 week forecast	Christmas + Lockdown 3	0	8514.09	8514.09
578	2015-11-01	2	2021-03-05	8316.34	1	2021-02-05	28	4 week forecast	Christmas + Lockdown 3	50	5987.97	10769.6
579	2015-11-01	2	2021-03-05	8316.34	1	2021-02-05	28	4 week forecast	Christmas + Lockdown 3	75	5089.62	12156
580	2015-11-01	2	2021-03-05	8316.34	1	2021-02-19	14	2 week forecast	Christmas + Lockdown 3	0	7464.27	7464.27
581	2015-11-01	2	2021-03-05	8316.34	1	2021-02-19	14	2 week forecast	Christmas + Lockdown 3	50	5852.4	9019.31
582	2015-11-01	2	2021-03-05	8316.34	1	2021-02-19	14	2 week forecast	Christmas + Lockdown 3	75	4372.59	10471.2
583	2015-11-01	2	2021-03-05	8316.34	4	2021-02-05	28	4 week forecast	Christmas + Lockdown 3	0	5075.03	5075.03
584	2015-11-01	2	2021-03-05	8316.34	4	2021-02-05	28	4 week forecast	Christmas + Lockdown 3	50	3892.99	6129.93
585	2015-11-01	2	2021-03-05	8316.34	4	2021-02-05	28	4 week forecast	Christmas + Lockdown 3	75	2899.84	7499.44
586	2015-11-01	2	2021-03-05	8316.34	4	2021-02-19	14	2 week forecast	Christmas + Lockdown 3	0	8407.17	8407.17
587	2015-11-01	2	2021-03-05	8316.34	4	2021-02-19	14	2 week forecast	Christmas + Lockdown 3	50	7194.13	9148.11
588	2015-11-01	2	2021-03-05	8316.34	4	2021-02-19	14	2 week forecast	Christmas + Lockdown 3	75	6547.05	10226.8
589	2015-11-01	2	2021-03-05	8316.34	5	2021-02-05	28	4 week forecast	Christmas + Lockdown 3	0	2336.64	2336.64
590	2015-11-01	2	2021-03-05	8316.34	5	2021-02-05	28	4 week forecast	Christmas + Lockdown 3	50	-181.314	3993.71
591	2015-11-01	2	2021-03-05	8316.34	5	2021-02-05	28	4 week forecast	Christmas + Lockdown 3	75	-1311.21	4776.84
592	2015-11-01	2	2021-03-05	8316.34	5	2021-02-19	14	2 week forecast	Christmas + Lockdown 3	0	14035.8	14035.8
593	2015-11-01	2	2021-03-05	8316.34	5	2021-02-19	14	2 week forecast	Christmas + Lockdown 3	50	11512.3	16059.9
594	2015-11-01	2	2021-03-05	8316.34	5	2021-02-19	14	2 week forecast	Christmas + Lockdown 3	75	9322.44	18248.8
595	2015-11-01	2	2021-03-05	8316.34	6	2021-02-05	28	4 week forecast	Christmas + Lockdown 3	0	9928.92	9928.92
596	2015-11-01	2	2021-03-05	8316.34	6	2021-02-05	28	4 week forecast	Christmas + Lockdown 3	50	6513.07	12503.4
597	2015-11-01	2	2021-03-05	8316.34	6	2021-02-05	28	4 week forecast	Christmas + Lockdown 3	75	5079.39	13880.8
598	2015-11-01	2	2021-03-05	8316.34	6	2021-02-19	14	2 week forecast	Christmas + Lockdown 3	0	7570.1	7570.1
599	2015-11-01	2	2021-03-05	8316.34	6	2021-02-19	14	2 week forecast	Christmas + Lockdown 3	50	5848.13	9497.05
600	2015-11-01	2	2021-03-05	8316.34	6	2021-02-19	14	2 week forecast	Christmas + Lockdown 3	75	4264.61	11576.4
601	2015-11-01	2	2021-03-05	8316.34	baseline_expex_lv	2021-02-05	28	4 week forecast	Christmas + Lockdown 3	0	2554.92	2554.92
602	2015-11-01	2	2021-03-05	8316.34	baseline_expex_lv	2021-02-05	28	4 week forecast	Christmas + Lockdown 3	50	2554.92	2554.92
603	2015-11-01	2	2021-03-05	8316.34	baseline_expex_lv	2021-02-05	28	4 week forecast	Christmas + Lockdown 3	75	2554.92	2554.92
604	2015-11-01	2	2021-03-05	8316.34	baseline_expex_lv	2021-02-19	14	2 week forecast	Christmas + Lockdown 3	0	15565.9	15565.9
605	2015-11-01	2	2021-03-05	8316.34	baseline_expex_lv	2021-02-19	14	2 week forecast	Christmas + Lockdown 3	50	15565.9	15565.9
606	2015-11-01	2	2021-03-05	8316.34	baseline_expex_lv	2021-02-19	14	2 week forecast	Christmas + Lockdown 3	75	15565.9	15565.9
607	2015-11-01	2	2021-03-05	8316.34	baseline_last_val	2021-02-05	28	4 week forecast	Christmas + Lockdown 3	0	12705.8	12705.8
608	2015-11-01	2	2021-03-05	8316.34	baseline_last_val	2021-02-05	28	4 week forecast	Christmas + Lockdown 3	50	12705.8	12705.8
609	2015-11-01	2	2021-03-05	8316.34	baseline_last_val	2021-02-05	28	4 week forecast	Christmas + Lockdown 3	75	12705.8	12705.8
610	2015-11-01	2	2021-03-05	8316.34	baseline_last_val	2021-02-19	14	2 week forecast	Christmas + Lockdown 3	0	14276.1	14276.1
611	2015-11-01	2	2021-03-05	8316.34	baseline_last_val	2021-02-19	14	2 week forecast	Christmas + Lockdown 3	50	14276.1	14276.1
612	2015-11-01	2	2021-03-05	8316.34	baseline_last_val	2021-02-19	14	2 week forecast	Christmas + Lockdown 3	75	14276.1	14276.1
613	2015-11-01	2	2021-03-12	10760.4	1	2021-02-19	21	3 week forecast	Christmas + Lockdown 3	0	5717	5717
614	2015-11-01	2	2021-03-12	10760.4	1	2021-02-19	21	3 week forecast	Christmas + Lockdown 3	50	4045.07	7302.38
615	2015-11-01	2	2021-03-12	10760.4	1	2021-02-19	21	3 week forecast	Christmas + Lockdown 3	75	2536.15	8472.33
616	2015-11-01	2	2021-03-12	10760.4	1	2021-03-05	7	1 week forecast	Christmas + Lockdown 3	0	8612.19	8612.19
617	2015-11-01	2	2021-03-12	10760.4	1	2021-03-05	7	1 week forecast	Christmas + Lockdown 3	50	7419.64	9840.68
618	2015-11-01	2	2021-03-12	10760.4	1	2021-03-05	7	1 week forecast	Christmas + Lockdown 3	75	6670.35	10596.8
619	2015-11-01	2	2021-03-12	10760.4	4	2021-02-19	21	3 week forecast	Christmas + Lockdown 3	0	6162.52	6162.52
620	2015-11-01	2	2021-03-12	10760.4	4	2021-02-19	21	3 week forecast	Christmas + Lockdown 3	50	5129.18	7277.19
621	2015-11-01	2	2021-03-12	10760.4	4	2021-02-19	21	3 week forecast	Christmas + Lockdown 3	75	4525.28	8065.95
622	2015-11-01	2	2021-03-12	10760.4	4	2021-03-05	7	1 week forecast	Christmas + Lockdown 3	0	7325.26	7325.26
623	2015-11-01	2	2021-03-12	10760.4	4	2021-03-05	7	1 week forecast	Christmas + Lockdown 3	50	6596.41	8108.15
624	2015-11-01	2	2021-03-12	10760.4	4	2021-03-05	7	1 week forecast	Christmas + Lockdown 3	75	5882.82	8869.73
625	2015-11-01	2	2021-03-12	10760.4	5	2021-02-19	21	3 week forecast	Christmas + Lockdown 3	0	13827.1	13827.1
626	2015-11-01	2	2021-03-12	10760.4	5	2021-02-19	21	3 week forecast	Christmas + Lockdown 3	50	9960.39	16569.9
627	2015-11-01	2	2021-03-12	10760.4	5	2021-02-19	21	3 week forecast	Christmas + Lockdown 3	75	8283.43	20440
628	2015-11-01	2	2021-03-12	10760.4	5	2021-03-05	7	1 week forecast	Christmas + Lockdown 3	0	6252.54	6252.54
629	2015-11-01	2	2021-03-12	10760.4	5	2021-03-05	7	1 week forecast	Christmas + Lockdown 3	50	5207.23	6923.32
630	2015-11-01	2	2021-03-12	10760.4	5	2021-03-05	7	1 week forecast	Christmas + Lockdown 3	75	4725.26	7648.61
631	2015-11-01	2	2021-03-12	10760.4	6	2021-02-19	21	3 week forecast	Christmas + Lockdown 3	0	6157.74	6157.74
632	2015-11-01	2	2021-03-12	10760.4	6	2021-02-19	21	3 week forecast	Christmas + Lockdown 3	50	4535.14	8424.65
633	2015-11-01	2	2021-03-12	10760.4	6	2021-02-19	21	3 week forecast	Christmas + Lockdown 3	75	3379.31	9817.64
634	2015-11-01	2	2021-03-12	10760.4	6	2021-03-05	7	1 week forecast	Christmas + Lockdown 3	0	6635.94	6635.94
635	2015-11-01	2	2021-03-12	10760.4	6	2021-03-05	7	1 week forecast	Christmas + Lockdown 3	50	5341.06	7731.31
636	2015-11-01	2	2021-03-12	10760.4	6	2021-03-05	7	1 week forecast	Christmas + Lockdown 3	75	4904.8	8419.33
637	2015-11-01	2	2021-03-12	10760.4	baseline_expex_lv	2021-02-19	21	3 week forecast	Christmas + Lockdown 3	0	16253.9	16253.9
638	2015-11-01	2	2021-03-12	10760.4	baseline_expex_lv	2021-02-19	21	3 week forecast	Christmas + Lockdown 3	50	16253.9	16253.9
639	2015-11-01	2	2021-03-12	10760.4	baseline_expex_lv	2021-02-19	21	3 week forecast	Christmas + Lockdown 3	75	16253.9	16253.9
640	2015-11-01	2	2021-03-12	10760.4	baseline_expex_lv	2021-03-05	7	1 week forecast	Christmas + Lockdown 3	0	6635.16	6635.16
641	2015-11-01	2	2021-03-12	10760.4	baseline_expex_lv	2021-03-05	7	1 week forecast	Christmas + Lockdown 3	50	6635.16	6635.16
642	2015-11-01	2	2021-03-12	10760.4	baseline_expex_lv	2021-03-05	7	1 week forecast	Christmas + Lockdown 3	75	6635.16	6635.16
643	2015-11-01	2	2021-03-12	10760.4	baseline_last_val	2021-02-19	21	3 week forecast	Christmas + Lockdown 3	0	14276.1	14276.1
644	2015-11-01	2	2021-03-12	10760.4	baseline_last_val	2021-02-19	21	3 week forecast	Christmas + Lockdown 3	50	14276.1	14276.1
645	2015-11-01	2	2021-03-12	10760.4	baseline_last_val	2021-02-19	21	3 week forecast	Christmas + Lockdown 3	75	14276.1	14276.1
646	2015-11-01	2	2021-03-12	10760.4	baseline_last_val	2021-03-05	7	1 week forecast	Christmas + Lockdown 3	0	8279.17	8279.17
647	2015-11-01	2	2021-03-12	10760.4	baseline_last_val	2021-03-05	7	1 week forecast	Christmas + Lockdown 3	50	8279.17	8279.17
648	2015-11-01	2	2021-03-12	10760.4	baseline_last_val	2021-03-05	7	1 week forecast	Christmas + Lockdown 3	75	8279.17	8279.17
649	2015-11-01	2	2021-03-19	14692.2	1	2021-02-19	28	4 week forecast	Christmas + Lockdown 3	0	3993.55	3993.55
650	2015-11-01	2	2021-03-19	14692.2	1	2021-02-19	28	4 week forecast	Christmas + Lockdown 3	50	2518.37	5341.48
651	2015-11-01	2	2021-03-19	14692.2	1	2021-02-19	28	4 week forecast	Christmas + Lockdown 3	75	1635.34	6372.63
652	2015-11-01	2	2021-03-19	14692.2	1	2021-03-05	14	2 week forecast	Christmas + Lockdown 3	0	7941.94	7941.94
653	2015-11-01	2	2021-03-19	14692.2	1	2021-03-05	14	2 week forecast	Christmas + Lockdown 3	50	6652.7	9121.35
654	2015-11-01	2	2021-03-19	14692.2	1	2021-03-05	14	2 week forecast	Christmas + Lockdown 3	75	6029.93	10266.1
655	2015-11-01	2	2021-03-19	14692.2	4	2021-02-19	28	4 week forecast	Christmas + Lockdown 3	0	5090.49	5090.49
656	2015-11-01	2	2021-03-19	14692.2	4	2021-02-19	28	4 week forecast	Christmas + Lockdown 3	50	3886.64	6012.32
657	2015-11-01	2	2021-03-19	14692.2	4	2021-02-19	28	4 week forecast	Christmas + Lockdown 3	75	2861.49	6916.4
658	2015-11-01	2	2021-03-19	14692.2	4	2021-03-05	14	2 week forecast	Christmas + Lockdown 3	0	6816.39	6816.39
659	2015-11-01	2	2021-03-19	14692.2	4	2021-03-05	14	2 week forecast	Christmas + Lockdown 3	50	5968.06	7952.26
660	2015-11-01	2	2021-03-19	14692.2	4	2021-03-05	14	2 week forecast	Christmas + Lockdown 3	75	5404.82	8593.71
661	2015-11-01	2	2021-03-19	14692.2	5	2021-02-19	28	4 week forecast	Christmas + Lockdown 3	0	13717	13717
662	2015-11-01	2	2021-03-19	14692.2	5	2021-02-19	28	4 week forecast	Christmas + Lockdown 3	50	9924.96	17099.1
663	2015-11-01	2	2021-03-19	14692.2	5	2021-02-19	28	4 week forecast	Christmas + Lockdown 3	75	6751.58	22602.9
664	2015-11-01	2	2021-03-19	14692.2	5	2021-03-05	14	2 week forecast	Christmas + Lockdown 3	0	4815.41	4815.41
665	2015-11-01	2	2021-03-19	14692.2	5	2021-03-05	14	2 week forecast	Christmas + Lockdown 3	50	3714.45	5917.04
666	2015-11-01	2	2021-03-19	14692.2	5	2021-03-05	14	2 week forecast	Christmas + Lockdown 3	75	3027.68	6775.06
667	2015-11-01	2	2021-03-19	14692.2	6	2021-02-19	28	4 week forecast	Christmas + Lockdown 3	0	5529.64	5529.64
668	2015-11-01	2	2021-03-19	14692.2	6	2021-02-19	28	4 week forecast	Christmas + Lockdown 3	50	3648.47	7319.23
669	2015-11-01	2	2021-03-19	14692.2	6	2021-02-19	28	4 week forecast	Christmas + Lockdown 3	75	2875.8	8213.01
670	2015-11-01	2	2021-03-19	14692.2	6	2021-03-05	14	2 week forecast	Christmas + Lockdown 3	0	5847.63	5847.63
671	2015-11-01	2	2021-03-19	14692.2	6	2021-03-05	14	2 week forecast	Christmas + Lockdown 3	50	4752.68	6773.98
672	2015-11-01	2	2021-03-19	14692.2	6	2021-03-05	14	2 week forecast	Christmas + Lockdown 3	75	4091.52	7700.37
673	2015-11-01	2	2021-03-19	14692.2	baseline_expex_lv	2021-02-19	28	4 week forecast	Christmas + Lockdown 3	0	16972.3	16972.3
674	2015-11-01	2	2021-03-19	14692.2	baseline_expex_lv	2021-02-19	28	4 week forecast	Christmas + Lockdown 3	50	16972.3	16972.3
675	2015-11-01	2	2021-03-19	14692.2	baseline_expex_lv	2021-02-19	28	4 week forecast	Christmas + Lockdown 3	75	16972.3	16972.3
676	2015-11-01	2	2021-03-19	14692.2	baseline_expex_lv	2021-03-05	14	2 week forecast	Christmas + Lockdown 3	0	5317.6	5317.6
677	2015-11-01	2	2021-03-19	14692.2	baseline_expex_lv	2021-03-05	14	2 week forecast	Christmas + Lockdown 3	50	5317.6	5317.6
678	2015-11-01	2	2021-03-19	14692.2	baseline_expex_lv	2021-03-05	14	2 week forecast	Christmas + Lockdown 3	75	5317.6	5317.6
679	2015-11-01	2	2021-03-19	14692.2	baseline_last_val	2021-02-19	28	4 week forecast	Christmas + Lockdown 3	0	14276.1	14276.1
680	2015-11-01	2	2021-03-19	14692.2	baseline_last_val	2021-02-19	28	4 week forecast	Christmas + Lockdown 3	50	14276.1	14276.1
681	2015-11-01	2	2021-03-19	14692.2	baseline_last_val	2021-02-19	28	4 week forecast	Christmas + Lockdown 3	75	14276.1	14276.1
682	2015-11-01	2	2021-03-19	14692.2	baseline_last_val	2021-03-05	14	2 week forecast	Christmas + Lockdown 3	0	8279.17	8279.17
683	2015-11-01	2	2021-03-19	14692.2	baseline_last_val	2021-03-05	14	2 week forecast	Christmas + Lockdown 3	50	8279.17	8279.17
684	2015-11-01	2	2021-03-19	14692.2	baseline_last_val	2021-03-05	14	2 week forecast	Christmas + Lockdown 3	75	8279.17	8279.17
685	2015-11-01	2	2021-03-26	15132	1	2021-03-05	21	3 week forecast	Christmas + Lockdown 3	0	7036.34	7036.34
686	2015-11-01	2	2021-03-26	15132	1	2021-03-05	21	3 week forecast	Christmas + Lockdown 3	50	6044.43	8481.23
687	2015-11-01	2	2021-03-26	15132	1	2021-03-05	21	3 week forecast	Christmas + Lockdown 3	75	5484.9	9508.03
688	2015-11-01	2	2021-03-26	15132	1	2021-03-19	7	1 week forecast	Lockdown 3 easing	0	10806.7	10806.7
689	2015-11-01	2	2021-03-26	15132	1	2021-03-19	7	1 week forecast	Lockdown 3 easing	50	9094.13	12347.5
690	2015-11-01	2	2021-03-26	15132	1	2021-03-19	7	1 week forecast	Lockdown 3 easing	75	7928.3	13632.4
691	2015-11-01	2	2021-03-26	15132	4	2021-03-05	21	3 week forecast	Christmas + Lockdown 3	0	6493.15	6493.15
692	2015-11-01	2	2021-03-26	15132	4	2021-03-05	21	3 week forecast	Christmas + Lockdown 3	50	5494.47	7544.01
693	2015-11-01	2	2021-03-26	15132	4	2021-03-05	21	3 week forecast	Christmas + Lockdown 3	75	4652.81	8192.65
694	2015-11-01	2	2021-03-26	15132	4	2021-03-19	7	1 week forecast	Lockdown 3 easing	0	14077.3	14077.3
695	2015-11-01	2	2021-03-26	15132	4	2021-03-19	7	1 week forecast	Lockdown 3 easing	50	12572.4	16507.6
696	2015-11-01	2	2021-03-26	15132	4	2021-03-19	7	1 week forecast	Lockdown 3 easing	75	11967.3	17667.8
697	2015-11-01	2	2021-03-26	15132	5	2021-03-05	21	3 week forecast	Christmas + Lockdown 3	0	3654.72	3654.72
698	2015-11-01	2	2021-03-26	15132	5	2021-03-05	21	3 week forecast	Christmas + Lockdown 3	50	2410.8	4935.41
699	2015-11-01	2	2021-03-26	15132	5	2021-03-05	21	3 week forecast	Christmas + Lockdown 3	75	1541.94	5468.76
700	2015-11-01	2	2021-03-26	15132	5	2021-03-19	7	1 week forecast	Lockdown 3 easing	0	17438.8	17438.8
701	2015-11-01	2	2021-03-26	15132	5	2021-03-19	7	1 week forecast	Lockdown 3 easing	50	15418.6	19101.1
702	2015-11-01	2	2021-03-26	15132	5	2021-03-19	7	1 week forecast	Lockdown 3 easing	75	13940.1	20511.6
703	2015-11-01	2	2021-03-26	15132	6	2021-03-05	21	3 week forecast	Christmas + Lockdown 3	0	5033.28	5033.28
704	2015-11-01	2	2021-03-26	15132	6	2021-03-05	21	3 week forecast	Christmas + Lockdown 3	50	3591.64	6149.71
705	2015-11-01	2	2021-03-26	15132	6	2021-03-05	21	3 week forecast	Christmas + Lockdown 3	75	2888.17	6863.31
706	2015-11-01	2	2021-03-26	15132	6	2021-03-19	7	1 week forecast	Lockdown 3 easing	0	7367.31	7367.31
707	2015-11-01	2	2021-03-26	15132	6	2021-03-19	7	1 week forecast	Lockdown 3 easing	50	6010.14	9562.39
708	2015-11-01	2	2021-03-26	15132	6	2021-03-19	7	1 week forecast	Lockdown 3 easing	75	4991.07	10559.2
709	2015-11-01	2	2021-03-26	15132	baseline_expex_lv	2021-03-05	21	3 week forecast	Christmas + Lockdown 3	0	4261.68	4261.68
710	2015-11-01	2	2021-03-26	15132	baseline_expex_lv	2021-03-05	21	3 week forecast	Christmas + Lockdown 3	50	4261.68	4261.68
711	2015-11-01	2	2021-03-26	15132	baseline_expex_lv	2021-03-05	21	3 week forecast	Christmas + Lockdown 3	75	4261.68	4261.68
712	2015-11-01	2	2021-03-26	15132	baseline_expex_lv	2021-03-19	7	1 week forecast	Lockdown 3 easing	0	20968.6	20968.6
713	2015-11-01	2	2021-03-26	15132	baseline_expex_lv	2021-03-19	7	1 week forecast	Lockdown 3 easing	50	20968.6	20968.6
714	2015-11-01	2	2021-03-26	15132	baseline_expex_lv	2021-03-19	7	1 week forecast	Lockdown 3 easing	75	20968.6	20968.6
715	2015-11-01	2	2021-03-26	15132	baseline_last_val	2021-03-05	21	3 week forecast	Christmas + Lockdown 3	0	8279.17	8279.17
716	2015-11-01	2	2021-03-26	15132	baseline_last_val	2021-03-05	21	3 week forecast	Christmas + Lockdown 3	50	8279.17	8279.17
717	2015-11-01	2	2021-03-26	15132	baseline_last_val	2021-03-05	21	3 week forecast	Christmas + Lockdown 3	75	8279.17	8279.17
718	2015-11-01	2	2021-03-26	15132	baseline_last_val	2021-03-19	7	1 week forecast	Lockdown 3 easing	0	14910.9	14910.9
719	2015-11-01	2	2021-03-26	15132	baseline_last_val	2021-03-19	7	1 week forecast	Lockdown 3 easing	50	14910.9	14910.9
720	2015-11-01	2	2021-03-26	15132	baseline_last_val	2021-03-19	7	1 week forecast	Lockdown 3 easing	75	14910.9	14910.9
721	2015-11-01	2	2021-04-02	12698.2	1	2021-03-05	28	4 week forecast	Christmas + Lockdown 3	0	6479.39	6479.39
722	2015-11-01	2	2021-04-02	12698.2	1	2021-03-05	28	4 week forecast	Christmas + Lockdown 3	50	5053.9	7928.23
723	2015-11-01	2	2021-04-02	12698.2	1	2021-03-05	28	4 week forecast	Christmas + Lockdown 3	75	4440.74	9040.98
724	2015-11-01	2	2021-04-02	12698.2	1	2021-03-19	14	2 week forecast	Lockdown 3 easing	0	11400.4	11400.4
725	2015-11-01	2	2021-04-02	12698.2	1	2021-03-19	14	2 week forecast	Lockdown 3 easing	50	9691.67	13354.6
726	2015-11-01	2	2021-04-02	12698.2	1	2021-03-19	14	2 week forecast	Lockdown 3 easing	75	8123.53	14339.7
727	2015-11-01	2	2021-04-02	12698.2	4	2021-03-05	28	4 week forecast	Christmas + Lockdown 3	0	6049.94	6049.94
728	2015-11-01	2	2021-04-02	12698.2	4	2021-03-05	28	4 week forecast	Christmas + Lockdown 3	50	4809.1	6963.34
729	2015-11-01	2	2021-04-02	12698.2	4	2021-03-05	28	4 week forecast	Christmas + Lockdown 3	75	4010.76	7493.99
730	2015-11-01	2	2021-04-02	12698.2	4	2021-03-19	14	2 week forecast	Lockdown 3 easing	0	14538.8	14538.8
731	2015-11-01	2	2021-04-02	12698.2	4	2021-03-19	14	2 week forecast	Lockdown 3 easing	50	12831.2	16631
732	2015-11-01	2	2021-04-02	12698.2	4	2021-03-19	14	2 week forecast	Lockdown 3 easing	75	12011.8	17618.4
733	2015-11-01	2	2021-04-02	12698.2	5	2021-03-05	28	4 week forecast	Christmas + Lockdown 3	0	2820.45	2820.45
734	2015-11-01	2	2021-04-02	12698.2	5	2021-03-05	28	4 week forecast	Christmas + Lockdown 3	50	1590.12	4029.22
735	2015-11-01	2	2021-04-02	12698.2	5	2021-03-05	28	4 week forecast	Christmas + Lockdown 3	75	562.712	4867.99
736	2015-11-01	2	2021-04-02	12698.2	5	2021-03-19	14	2 week forecast	Lockdown 3 easing	0	20433.5	20433.5
737	2015-11-01	2	2021-04-02	12698.2	5	2021-03-19	14	2 week forecast	Lockdown 3 easing	50	16506.5	24943.6
738	2015-11-01	2	2021-04-02	12698.2	5	2021-03-19	14	2 week forecast	Lockdown 3 easing	75	15076.2	27632.4
739	2015-11-01	2	2021-04-02	12698.2	6	2021-03-05	28	4 week forecast	Christmas + Lockdown 3	0	4240.09	4240.09
740	2015-11-01	2	2021-04-02	12698.2	6	2021-03-05	28	4 week forecast	Christmas + Lockdown 3	50	3264.64	5274.18
741	2015-11-01	2	2021-04-02	12698.2	6	2021-03-05	28	4 week forecast	Christmas + Lockdown 3	75	2356.43	6082.6
742	2015-11-01	2	2021-04-02	12698.2	6	2021-03-19	14	2 week forecast	Lockdown 3 easing	0	7075.75	7075.75
743	2015-11-01	2	2021-04-02	12698.2	6	2021-03-19	14	2 week forecast	Lockdown 3 easing	50	4880.84	9261.48
744	2015-11-01	2	2021-04-02	12698.2	6	2021-03-19	14	2 week forecast	Lockdown 3 easing	75	3863.24	10926.5
745	2015-11-01	2	2021-04-02	12698.2	baseline_expex_lv	2021-03-05	28	4 week forecast	Christmas + Lockdown 3	0	3415.43	3415.43
746	2015-11-01	2	2021-04-02	12698.2	baseline_expex_lv	2021-03-05	28	4 week forecast	Christmas + Lockdown 3	50	3415.43	3415.43
747	2015-11-01	2	2021-04-02	12698.2	baseline_expex_lv	2021-03-05	28	4 week forecast	Christmas + Lockdown 3	75	3415.43	3415.43
748	2015-11-01	2	2021-04-02	12698.2	baseline_expex_lv	2021-03-19	14	2 week forecast	Lockdown 3 easing	0	29487.2	29487.2
749	2015-11-01	2	2021-04-02	12698.2	baseline_expex_lv	2021-03-19	14	2 week forecast	Lockdown 3 easing	50	29487.2	29487.2
750	2015-11-01	2	2021-04-02	12698.2	baseline_expex_lv	2021-03-19	14	2 week forecast	Lockdown 3 easing	75	29487.2	29487.2
751	2015-11-01	2	2021-04-02	12698.2	baseline_last_val	2021-03-05	28	4 week forecast	Christmas + Lockdown 3	0	8279.17	8279.17
752	2015-11-01	2	2021-04-02	12698.2	baseline_last_val	2021-03-05	28	4 week forecast	Christmas + Lockdown 3	50	8279.17	8279.17
753	2015-11-01	2	2021-04-02	12698.2	baseline_last_val	2021-03-05	28	4 week forecast	Christmas + Lockdown 3	75	8279.17	8279.17
754	2015-11-01	2	2021-04-02	12698.2	baseline_last_val	2021-03-19	14	2 week forecast	Lockdown 3 easing	0	14910.9	14910.9
755	2015-11-01	2	2021-04-02	12698.2	baseline_last_val	2021-03-19	14	2 week forecast	Lockdown 3 easing	50	14910.9	14910.9
756	2015-11-01	2	2021-04-02	12698.2	baseline_last_val	2021-03-19	14	2 week forecast	Lockdown 3 easing	75	14910.9	14910.9
757	2015-11-01	2	2021-04-09	9018.26	1	2021-03-19	21	3 week forecast	Lockdown 3 easing	0	10895	10895
758	2015-11-01	2	2021-04-09	9018.26	1	2021-03-19	21	3 week forecast	Lockdown 3 easing	50	9252.81	13196
759	2015-11-01	2	2021-04-09	9018.26	1	2021-03-19	21	3 week forecast	Lockdown 3 easing	75	7552.33	14424.5
760	2015-11-01	2	2021-04-09	9018.26	1	2021-04-02	7	1 week forecast	Lockdown 3 easing	0	7441.66	7441.66
761	2015-11-01	2	2021-04-09	9018.26	1	2021-04-02	7	1 week forecast	Lockdown 3 easing	50	5405.83	8976.8
762	2015-11-01	2	2021-04-09	9018.26	1	2021-04-02	7	1 week forecast	Lockdown 3 easing	75	4624.42	10322
763	2015-11-01	2	2021-04-09	9018.26	4	2021-03-19	21	3 week forecast	Lockdown 3 easing	0	15555	15555
764	2015-11-01	2	2021-04-09	9018.26	4	2021-03-19	21	3 week forecast	Lockdown 3 easing	50	13630.8	17558.8
765	2015-11-01	2	2021-04-09	9018.26	4	2021-03-19	21	3 week forecast	Lockdown 3 easing	75	11819.7	19712
766	2015-11-01	2	2021-04-09	9018.26	4	2021-04-02	7	1 week forecast	Lockdown 3 easing	0	8317.71	8317.71
767	2015-11-01	2	2021-04-09	9018.26	4	2021-04-02	7	1 week forecast	Lockdown 3 easing	50	7246.84	9377.19
768	2015-11-01	2	2021-04-09	9018.26	4	2021-04-02	7	1 week forecast	Lockdown 3 easing	75	6627.4	10189.8
769	2015-11-01	2	2021-04-09	9018.26	5	2021-03-19	21	3 week forecast	Lockdown 3 easing	0	25564.1	25564.1
770	2015-11-01	2	2021-04-09	9018.26	5	2021-03-19	21	3 week forecast	Lockdown 3 easing	50	19796.6	31510.2
771	2015-11-01	2	2021-04-09	9018.26	5	2021-03-19	21	3 week forecast	Lockdown 3 easing	75	16410.6	38614.9
772	2015-11-01	2	2021-04-09	9018.26	5	2021-04-02	7	1 week forecast	Lockdown 3 easing	0	10677	10677
773	2015-11-01	2	2021-04-09	9018.26	5	2021-04-02	7	1 week forecast	Lockdown 3 easing	50	9177.08	11971.9
774	2015-11-01	2	2021-04-09	9018.26	5	2021-04-02	7	1 week forecast	Lockdown 3 easing	75	8146.71	13375.8
775	2015-11-01	2	2021-04-09	9018.26	6	2021-03-19	21	3 week forecast	Lockdown 3 easing	0	6848.83	6848.83
776	2015-11-01	2	2021-04-09	9018.26	6	2021-03-19	21	3 week forecast	Lockdown 3 easing	50	4239.44	8345.33
777	2015-11-01	2	2021-04-09	9018.26	6	2021-03-19	21	3 week forecast	Lockdown 3 easing	75	3039.84	9290.42
778	2015-11-01	2	2021-04-09	9018.26	6	2021-04-02	7	1 week forecast	Lockdown 3 easing	0	6157.44	6157.44
779	2015-11-01	2	2021-04-09	9018.26	6	2021-04-02	7	1 week forecast	Lockdown 3 easing	50	4428.76	7399.46
780	2015-11-01	2	2021-04-09	9018.26	6	2021-04-02	7	1 week forecast	Lockdown 3 easing	75	2658.86	8931.55
781	2015-11-01	2	2021-04-09	9018.26	baseline_expex_lv	2021-03-19	21	3 week forecast	Lockdown 3 easing	0	41466.5	41466.5
782	2015-11-01	2	2021-04-09	9018.26	baseline_expex_lv	2021-03-19	21	3 week forecast	Lockdown 3 easing	50	41466.5	41466.5
783	2015-11-01	2	2021-04-09	9018.26	baseline_expex_lv	2021-03-19	21	3 week forecast	Lockdown 3 easing	75	41466.5	41466.5
784	2015-11-01	2	2021-04-09	9018.26	baseline_expex_lv	2021-04-02	7	1 week forecast	Lockdown 3 easing	0	10694	10694
785	2015-11-01	2	2021-04-09	9018.26	baseline_expex_lv	2021-04-02	7	1 week forecast	Lockdown 3 easing	50	10694	10694
786	2015-11-01	2	2021-04-09	9018.26	baseline_expex_lv	2021-04-02	7	1 week forecast	Lockdown 3 easing	75	10694	10694
787	2015-11-01	2	2021-04-09	9018.26	baseline_last_val	2021-03-19	21	3 week forecast	Lockdown 3 easing	0	14910.9	14910.9
788	2015-11-01	2	2021-04-09	9018.26	baseline_last_val	2021-03-19	21	3 week forecast	Lockdown 3 easing	50	14910.9	14910.9
789	2015-11-01	2	2021-04-09	9018.26	baseline_last_val	2021-03-19	21	3 week forecast	Lockdown 3 easing	75	14910.9	14910.9
790	2015-11-01	2	2021-04-09	9018.26	baseline_last_val	2021-04-02	7	1 week forecast	Lockdown 3 easing	0	12641.2	12641.2
791	2015-11-01	2	2021-04-09	9018.26	baseline_last_val	2021-04-02	7	1 week forecast	Lockdown 3 easing	50	12641.2	12641.2
792	2015-11-01	2	2021-04-09	9018.26	baseline_last_val	2021-04-02	7	1 week forecast	Lockdown 3 easing	75	12641.2	12641.2
793	2015-11-01	2	2021-04-16	5049.89	1	2021-03-19	28	4 week forecast	Lockdown 3 easing	0	11069.5	11069.5
794	2015-11-01	2	2021-04-16	5049.89	1	2021-03-19	28	4 week forecast	Lockdown 3 easing	50	8750.19	13367.7
795	2015-11-01	2	2021-04-16	5049.89	1	2021-03-19	28	4 week forecast	Lockdown 3 easing	75	7028.12	14585.8
796	2015-11-01	2	2021-04-16	5049.89	1	2021-04-02	14	2 week forecast	Lockdown 3 easing	0	5670.02	5670.02
797	2015-11-01	2	2021-04-16	5049.89	1	2021-04-02	14	2 week forecast	Lockdown 3 easing	50	4089.18	7721.49
798	2015-11-01	2	2021-04-16	5049.89	1	2021-04-02	14	2 week forecast	Lockdown 3 easing	75	2807.41	8713.18
799	2015-11-01	2	2021-04-16	5049.89	4	2021-03-19	28	4 week forecast	Lockdown 3 easing	0	15867.2	15867.2
800	2015-11-01	2	2021-04-16	5049.89	4	2021-03-19	28	4 week forecast	Lockdown 3 easing	50	14074.7	18855.7
801	2015-11-01	2	2021-04-16	5049.89	4	2021-03-19	28	4 week forecast	Lockdown 3 easing	75	12470.5	21930.2
802	2015-11-01	2	2021-04-16	5049.89	4	2021-04-02	14	2 week forecast	Lockdown 3 easing	0	6084.11	6084.11
803	2015-11-01	2	2021-04-16	5049.89	4	2021-04-02	14	2 week forecast	Lockdown 3 easing	50	4909.67	7552.4
804	2015-11-01	2	2021-04-16	5049.89	4	2021-04-02	14	2 week forecast	Lockdown 3 easing	75	4139.49	8485.84
805	2015-11-01	2	2021-04-16	5049.89	5	2021-03-19	28	4 week forecast	Lockdown 3 easing	0	30650.3	30650.3
806	2015-11-01	2	2021-04-16	5049.89	5	2021-03-19	28	4 week forecast	Lockdown 3 easing	50	22731.5	40336.2
807	2015-11-01	2	2021-04-16	5049.89	5	2021-03-19	28	4 week forecast	Lockdown 3 easing	75	17888.8	52997.2
808	2015-11-01	2	2021-04-16	5049.89	5	2021-04-02	14	2 week forecast	Lockdown 3 easing	0	8920.82	8920.82
809	2015-11-01	2	2021-04-16	5049.89	5	2021-04-02	14	2 week forecast	Lockdown 3 easing	50	6925.87	11103.9
810	2015-11-01	2	2021-04-16	5049.89	5	2021-04-02	14	2 week forecast	Lockdown 3 easing	75	5707.85	12082.2
811	2015-11-01	2	2021-04-16	5049.89	6	2021-03-19	28	4 week forecast	Lockdown 3 easing	0	5822.64	5822.64
812	2015-11-01	2	2021-04-16	5049.89	6	2021-03-19	28	4 week forecast	Lockdown 3 easing	50	3498.84	7423.43
813	2015-11-01	2	2021-04-16	5049.89	6	2021-03-19	28	4 week forecast	Lockdown 3 easing	75	2622.81	8232.77
814	2015-11-01	2	2021-04-16	5049.89	6	2021-04-02	14	2 week forecast	Lockdown 3 easing	0	4583.73	4583.73
815	2015-11-01	2	2021-04-16	5049.89	6	2021-04-02	14	2 week forecast	Lockdown 3 easing	50	2849.05	6696.04
816	2015-11-01	2	2021-04-16	5049.89	6	2021-04-02	14	2 week forecast	Lockdown 3 easing	75	1579.43	8161.1
817	2015-11-01	2	2021-04-16	5049.89	baseline_expex_lv	2021-03-19	28	4 week forecast	Lockdown 3 easing	0	58312.5	58312.5
818	2015-11-01	2	2021-04-16	5049.89	baseline_expex_lv	2021-03-19	28	4 week forecast	Lockdown 3 easing	50	58312.5	58312.5
819	2015-11-01	2	2021-04-16	5049.89	baseline_expex_lv	2021-03-19	28	4 week forecast	Lockdown 3 easing	75	58312.5	58312.5
820	2015-11-01	2	2021-04-16	5049.89	baseline_expex_lv	2021-04-02	14	2 week forecast	Lockdown 3 easing	0	9046.74	9046.74
821	2015-11-01	2	2021-04-16	5049.89	baseline_expex_lv	2021-04-02	14	2 week forecast	Lockdown 3 easing	50	9046.74	9046.74
822	2015-11-01	2	2021-04-16	5049.89	baseline_expex_lv	2021-04-02	14	2 week forecast	Lockdown 3 easing	75	9046.74	9046.74
823	2015-11-01	2	2021-04-16	5049.89	baseline_last_val	2021-03-19	28	4 week forecast	Lockdown 3 easing	0	14910.9	14910.9
824	2015-11-01	2	2021-04-16	5049.89	baseline_last_val	2021-03-19	28	4 week forecast	Lockdown 3 easing	50	14910.9	14910.9
825	2015-11-01	2	2021-04-16	5049.89	baseline_last_val	2021-03-19	28	4 week forecast	Lockdown 3 easing	75	14910.9	14910.9
826	2015-11-01	2	2021-04-16	5049.89	baseline_last_val	2021-04-02	14	2 week forecast	Lockdown 3 easing	0	12641.2	12641.2
827	2015-11-01	2	2021-04-16	5049.89	baseline_last_val	2021-04-02	14	2 week forecast	Lockdown 3 easing	50	12641.2	12641.2
828	2015-11-01	2	2021-04-16	5049.89	baseline_last_val	2021-04-02	14	2 week forecast	Lockdown 3 easing	75	12641.2	12641.2
829	2015-11-01	2	2021-04-23	2660.34	1	2021-04-02	21	3 week forecast	Lockdown 3 easing	0	4475.97	4475.97
830	2015-11-01	2	2021-04-23	2660.34	1	2021-04-02	21	3 week forecast	Lockdown 3 easing	50	3017.34	6124.8
831	2015-11-01	2	2021-04-23	2660.34	1	2021-04-02	21	3 week forecast	Lockdown 3 easing	75	1668.44	7524.16
832	2015-11-01	2	2021-04-23	2660.34	1	2021-04-16	7	1 week forecast	Lockdown 3 easing	0	4035.69	4035.69
833	2015-11-01	2	2021-04-23	2660.34	1	2021-04-16	7	1 week forecast	Lockdown 3 easing	50	3119.49	4970.6
834	2015-11-01	2	2021-04-23	2660.34	1	2021-04-16	7	1 week forecast	Lockdown 3 easing	75	2833.82	5361.16
835	2015-11-01	2	2021-04-23	2660.34	4	2021-04-02	21	3 week forecast	Lockdown 3 easing	0	4646.91	4646.91
836	2015-11-01	2	2021-04-23	2660.34	4	2021-04-02	21	3 week forecast	Lockdown 3 easing	50	3683.42	5683.21
837	2015-11-01	2	2021-04-23	2660.34	4	2021-04-02	21	3 week forecast	Lockdown 3 easing	75	2780.21	6470.26
838	2015-11-01	2	2021-04-23	2660.34	4	2021-04-16	7	1 week forecast	Lockdown 3 easing	0	3430.82	3430.82
839	2015-11-01	2	2021-04-23	2660.34	4	2021-04-16	7	1 week forecast	Lockdown 3 easing	50	2794.25	4057.76
840	2015-11-01	2	2021-04-23	2660.34	4	2021-04-16	7	1 week forecast	Lockdown 3 easing	75	2244.2	4485.14
841	2015-11-01	2	2021-04-23	2660.34	5	2021-04-02	21	3 week forecast	Lockdown 3 easing	0	7712.63	7712.63
842	2015-11-01	2	2021-04-23	2660.34	5	2021-04-02	21	3 week forecast	Lockdown 3 easing	50	5939.15	9886.92
843	2015-11-01	2	2021-04-23	2660.34	5	2021-04-02	21	3 week forecast	Lockdown 3 easing	75	4267.93	11768.6
844	2015-11-01	2	2021-04-23	2660.34	5	2021-04-16	7	1 week forecast	Lockdown 3 easing	0	2935.59	2935.59
845	2015-11-01	2	2021-04-23	2660.34	5	2021-04-16	7	1 week forecast	Lockdown 3 easing	50	2191.45	3515.04
846	2015-11-01	2	2021-04-23	2660.34	5	2021-04-16	7	1 week forecast	Lockdown 3 easing	75	1737.64	4170.56
847	2015-11-01	2	2021-04-23	2660.34	6	2021-04-02	21	3 week forecast	Lockdown 3 easing	0	3817.92	3817.92
848	2015-11-01	2	2021-04-23	2660.34	6	2021-04-02	21	3 week forecast	Lockdown 3 easing	50	2118.32	5965.27
849	2015-11-01	2	2021-04-23	2660.34	6	2021-04-02	21	3 week forecast	Lockdown 3 easing	75	996.911	6790.91
850	2015-11-01	2	2021-04-23	2660.34	6	2021-04-16	7	1 week forecast	Lockdown 3 easing	0	2956.39	2956.39
851	2015-11-01	2	2021-04-23	2660.34	6	2021-04-16	7	1 week forecast	Lockdown 3 easing	50	2356.96	3857.17
852	2015-11-01	2	2021-04-23	2660.34	6	2021-04-16	7	1 week forecast	Lockdown 3 easing	75	1770.93	4522.04
853	2015-11-01	2	2021-04-23	2660.34	baseline_expex_lv	2021-04-02	21	3 week forecast	Lockdown 3 easing	0	7653.22	7653.22
854	2015-11-01	2	2021-04-23	2660.34	baseline_expex_lv	2021-04-02	21	3 week forecast	Lockdown 3 easing	50	7653.22	7653.22
855	2015-11-01	2	2021-04-23	2660.34	baseline_expex_lv	2021-04-02	21	3 week forecast	Lockdown 3 easing	75	7653.22	7653.22
856	2015-11-01	2	2021-04-23	2660.34	baseline_expex_lv	2021-04-16	7	1 week forecast	Lockdown 3 easing	0	2868.24	2868.24
857	2015-11-01	2	2021-04-23	2660.34	baseline_expex_lv	2021-04-16	7	1 week forecast	Lockdown 3 easing	50	2868.24	2868.24
858	2015-11-01	2	2021-04-23	2660.34	baseline_expex_lv	2021-04-16	7	1 week forecast	Lockdown 3 easing	75	2868.24	2868.24
859	2015-11-01	2	2021-04-23	2660.34	baseline_last_val	2021-04-02	21	3 week forecast	Lockdown 3 easing	0	12641.2	12641.2
860	2015-11-01	2	2021-04-23	2660.34	baseline_last_val	2021-04-02	21	3 week forecast	Lockdown 3 easing	50	12641.2	12641.2
861	2015-11-01	2	2021-04-23	2660.34	baseline_last_val	2021-04-02	21	3 week forecast	Lockdown 3 easing	75	12641.2	12641.2
862	2015-11-01	2	2021-04-23	2660.34	baseline_last_val	2021-04-16	7	1 week forecast	Lockdown 3 easing	0	5059.9	5059.9
863	2015-11-01	2	2021-04-23	2660.34	baseline_last_val	2021-04-16	7	1 week forecast	Lockdown 3 easing	50	5059.9	5059.9
864	2015-11-01	2	2021-04-23	2660.34	baseline_last_val	2021-04-16	7	1 week forecast	Lockdown 3 easing	75	5059.9	5059.9
865	2015-11-01	2	2021-04-30	2043.3	1	2021-04-02	28	4 week forecast	Lockdown 3 easing	0	3455.57	3455.57
866	2015-11-01	2	2021-04-30	2043.3	1	2021-04-02	28	4 week forecast	Lockdown 3 easing	50	1824.66	4622.19
867	2015-11-01	2	2021-04-30	2043.3	1	2021-04-02	28	4 week forecast	Lockdown 3 easing	75	626.906	5640.97
868	2015-11-01	2	2021-04-30	2043.3	1	2021-04-16	14	2 week forecast	Lockdown 3 easing	0	3723.43	3723.43
869	2015-11-01	2	2021-04-30	2043.3	1	2021-04-16	14	2 week forecast	Lockdown 3 easing	50	2512.19	4429.52
870	2015-11-01	2	2021-04-30	2043.3	1	2021-04-16	14	2 week forecast	Lockdown 3 easing	75	1797.5	5094.06
871	2015-11-01	2	2021-04-30	2043.3	4	2021-04-02	28	4 week forecast	Lockdown 3 easing	0	3245.57	3245.57
872	2015-11-01	2	2021-04-30	2043.3	4	2021-04-02	28	4 week forecast	Lockdown 3 easing	50	1940.45	4066.66
873	2015-11-01	2	2021-04-30	2043.3	4	2021-04-02	28	4 week forecast	Lockdown 3 easing	75	1297.83	4934.8
874	2015-11-01	2	2021-04-30	2043.3	4	2021-04-16	14	2 week forecast	Lockdown 3 easing	0	2433.46	2433.46
875	2015-11-01	2	2021-04-30	2043.3	4	2021-04-16	14	2 week forecast	Lockdown 3 easing	50	1850.37	2970.3
876	2015-11-01	2	2021-04-30	2043.3	4	2021-04-16	14	2 week forecast	Lockdown 3 easing	75	1488.28	3363.07
877	2015-11-01	2	2021-04-30	2043.3	5	2021-04-02	28	4 week forecast	Lockdown 3 easing	0	6099.65	6099.65
878	2015-11-01	2	2021-04-30	2043.3	5	2021-04-02	28	4 week forecast	Lockdown 3 easing	50	4610.34	8220.58
879	2015-11-01	2	2021-04-30	2043.3	5	2021-04-02	28	4 week forecast	Lockdown 3 easing	75	2952.68	10672.1
880	2015-11-01	2	2021-04-30	2043.3	5	2021-04-16	14	2 week forecast	Lockdown 3 easing	0	1593.5	1593.5
881	2015-11-01	2	2021-04-30	2043.3	5	2021-04-16	14	2 week forecast	Lockdown 3 easing	50	950.348	2233.77
882	2015-11-01	2	2021-04-30	2043.3	5	2021-04-16	14	2 week forecast	Lockdown 3 easing	75	521.815	2668.15
883	2015-11-01	2	2021-04-30	2043.3	6	2021-04-02	28	4 week forecast	Lockdown 3 easing	0	3282.72	3282.72
884	2015-11-01	2	2021-04-30	2043.3	6	2021-04-02	28	4 week forecast	Lockdown 3 easing	50	1800.9	5393.04
885	2015-11-01	2	2021-04-30	2043.3	6	2021-04-02	28	4 week forecast	Lockdown 3 easing	75	629.459	5928.09
886	2015-11-01	2	2021-04-30	2043.3	6	2021-04-16	14	2 week forecast	Lockdown 3 easing	0	2683.54	2683.54
887	2015-11-01	2	2021-04-30	2043.3	6	2021-04-16	14	2 week forecast	Lockdown 3 easing	50	1890.61	3393.41
888	2015-11-01	2	2021-04-30	2043.3	6	2021-04-16	14	2 week forecast	Lockdown 3 easing	75	1402.93	3843.24
889	2015-11-01	2	2021-04-30	2043.3	baseline_expex_lv	2021-04-02	28	4 week forecast	Lockdown 3 easing	0	6474.36	6474.36
890	2015-11-01	2	2021-04-30	2043.3	baseline_expex_lv	2021-04-02	28	4 week forecast	Lockdown 3 easing	50	6474.36	6474.36
891	2015-11-01	2	2021-04-30	2043.3	baseline_expex_lv	2021-04-02	28	4 week forecast	Lockdown 3 easing	75	6474.36	6474.36
892	2015-11-01	2	2021-04-30	2043.3	baseline_expex_lv	2021-04-16	14	2 week forecast	Lockdown 3 easing	0	1625.89	1625.89
893	2015-11-01	2	2021-04-30	2043.3	baseline_expex_lv	2021-04-16	14	2 week forecast	Lockdown 3 easing	50	1625.89	1625.89
894	2015-11-01	2	2021-04-30	2043.3	baseline_expex_lv	2021-04-16	14	2 week forecast	Lockdown 3 easing	75	1625.89	1625.89
895	2015-11-01	2	2021-04-30	2043.3	baseline_last_val	2021-04-02	28	4 week forecast	Lockdown 3 easing	0	12641.2	12641.2
896	2015-11-01	2	2021-04-30	2043.3	baseline_last_val	2021-04-02	28	4 week forecast	Lockdown 3 easing	50	12641.2	12641.2
897	2015-11-01	2	2021-04-30	2043.3	baseline_last_val	2021-04-02	28	4 week forecast	Lockdown 3 easing	75	12641.2	12641.2
898	2015-11-01	2	2021-04-30	2043.3	baseline_last_val	2021-04-16	14	2 week forecast	Lockdown 3 easing	0	5059.9	5059.9
899	2015-11-01	2	2021-04-30	2043.3	baseline_last_val	2021-04-16	14	2 week forecast	Lockdown 3 easing	50	5059.9	5059.9
900	2015-11-01	2	2021-04-30	2043.3	baseline_last_val	2021-04-16	14	2 week forecast	Lockdown 3 easing	75	5059.9	5059.9
901	2015-11-01	2	2021-05-07	3102.61	1	2021-04-16	21	3 week forecast	Lockdown 3 easing	0	3157.78	3157.78
902	2015-11-01	2	2021-05-07	3102.61	1	2021-04-16	21	3 week forecast	Lockdown 3 easing	50	2412.39	4337.53
903	2015-11-01	2	2021-05-07	3102.61	1	2021-04-16	21	3 week forecast	Lockdown 3 easing	75	1568.29	5204.52
904	2015-11-01	2	2021-05-07	3102.61	1	2021-04-30	7	1 week forecast	Lockdown 3 easing	0	4034.56	4034.56
905	2015-11-01	2	2021-05-07	3102.61	1	2021-04-30	7	1 week forecast	Lockdown 3 easing	50	3533.74	4592.91
906	2015-11-01	2	2021-05-07	3102.61	1	2021-04-30	7	1 week forecast	Lockdown 3 easing	75	3277.03	4959.9
907	2015-11-01	2	2021-05-07	3102.61	4	2021-04-16	21	3 week forecast	Lockdown 3 easing	0	1786.84	1786.84
908	2015-11-01	2	2021-05-07	3102.61	4	2021-04-16	21	3 week forecast	Lockdown 3 easing	50	1250.72	2353.78
909	2015-11-01	2	2021-05-07	3102.61	4	2021-04-16	21	3 week forecast	Lockdown 3 easing	75	933.131	2667.76
910	2015-11-01	2	2021-05-07	3102.61	4	2021-04-30	7	1 week forecast	Lockdown 3 easing	0	2323.34	2323.34
911	2015-11-01	2	2021-05-07	3102.61	4	2021-04-30	7	1 week forecast	Lockdown 3 easing	50	1956.16	2537.03
912	2015-11-01	2	2021-05-07	3102.61	4	2021-04-30	7	1 week forecast	Lockdown 3 easing	75	1709.75	2823.64
913	2015-11-01	2	2021-05-07	3102.61	5	2021-04-16	21	3 week forecast	Lockdown 3 easing	0	700.723	700.723
914	2015-11-01	2	2021-05-07	3102.61	5	2021-04-16	21	3 week forecast	Lockdown 3 easing	50	158.428	1475.63
915	2015-11-01	2	2021-05-07	3102.61	5	2021-04-16	21	3 week forecast	Lockdown 3 easing	75	-244.031	2221.13
916	2015-11-01	2	2021-05-07	3102.61	5	2021-04-30	7	1 week forecast	Lockdown 3 easing	0	1317.96	1317.96
917	2015-11-01	2	2021-05-07	3102.61	5	2021-04-30	7	1 week forecast	Lockdown 3 easing	50	958.334	1575.25
918	2015-11-01	2	2021-05-07	3102.61	5	2021-04-30	7	1 week forecast	Lockdown 3 easing	75	799.472	1763.64
919	2015-11-01	2	2021-05-07	3102.61	6	2021-04-16	21	3 week forecast	Lockdown 3 easing	0	2057.92	2057.92
920	2015-11-01	2	2021-05-07	3102.61	6	2021-04-16	21	3 week forecast	Lockdown 3 easing	50	1237.49	2989.49
921	2015-11-01	2	2021-05-07	3102.61	6	2021-04-16	21	3 week forecast	Lockdown 3 easing	75	527.824	3362.11
922	2015-11-01	2	2021-05-07	3102.61	6	2021-04-30	7	1 week forecast	Lockdown 3 easing	0	2823.76	2823.76
923	2015-11-01	2	2021-05-07	3102.61	6	2021-04-30	7	1 week forecast	Lockdown 3 easing	50	2412.25	3237.22
924	2015-11-01	2	2021-05-07	3102.61	6	2021-04-30	7	1 week forecast	Lockdown 3 easing	75	2173.5	3496.71
925	2015-11-01	2	2021-05-07	3102.61	baseline_expex_lv	2021-04-16	21	3 week forecast	Lockdown 3 easing	0	921.646	921.646
926	2015-11-01	2	2021-05-07	3102.61	baseline_expex_lv	2021-04-16	21	3 week forecast	Lockdown 3 easing	50	921.646	921.646
927	2015-11-01	2	2021-05-07	3102.61	baseline_expex_lv	2021-04-16	21	3 week forecast	Lockdown 3 easing	75	921.646	921.646
928	2015-11-01	2	2021-05-07	3102.61	baseline_expex_lv	2021-04-30	7	1 week forecast	Lockdown 3 easing	0	1616.67	1616.67
929	2015-11-01	2	2021-05-07	3102.61	baseline_expex_lv	2021-04-30	7	1 week forecast	Lockdown 3 easing	50	1616.67	1616.67
930	2015-11-01	2	2021-05-07	3102.61	baseline_expex_lv	2021-04-30	7	1 week forecast	Lockdown 3 easing	75	1616.67	1616.67
931	2015-11-01	2	2021-05-07	3102.61	baseline_last_val	2021-04-16	21	3 week forecast	Lockdown 3 easing	0	5059.9	5059.9
932	2015-11-01	2	2021-05-07	3102.61	baseline_last_val	2021-04-16	21	3 week forecast	Lockdown 3 easing	50	5059.9	5059.9
933	2015-11-01	2	2021-05-07	3102.61	baseline_last_val	2021-04-16	21	3 week forecast	Lockdown 3 easing	75	5059.9	5059.9
934	2015-11-01	2	2021-05-07	3102.61	baseline_last_val	2021-04-30	7	1 week forecast	Lockdown 3 easing	0	2067.8	2067.8
935	2015-11-01	2	2021-05-07	3102.61	baseline_last_val	2021-04-30	7	1 week forecast	Lockdown 3 easing	50	2067.8	2067.8
936	2015-11-01	2	2021-05-07	3102.61	baseline_last_val	2021-04-30	7	1 week forecast	Lockdown 3 easing	75	2067.8	2067.8
937	2015-11-01	2	2021-05-14	6925.44	1	2021-04-16	28	4 week forecast	Lockdown 3 easing	0	3515.53	3515.53
938	2015-11-01	2	2021-05-14	6925.44	1	2021-04-16	28	4 week forecast	Lockdown 3 easing	50	2189.21	4563.09
939	2015-11-01	2	2021-05-14	6925.44	1	2021-04-16	28	4 week forecast	Lockdown 3 easing	75	1508.8	5224.11
940	2015-11-01	2	2021-05-14	6925.44	1	2021-04-30	14	2 week forecast	Lockdown 3 easing	0	3729.34	3729.34
941	2015-11-01	2	2021-05-14	6925.44	1	2021-04-30	14	2 week forecast	Lockdown 3 easing	50	3157.73	4480.08
942	2015-11-01	2	2021-05-14	6925.44	1	2021-04-30	14	2 week forecast	Lockdown 3 easing	75	2759.03	4817.95
943	2015-11-01	2	2021-05-14	6925.44	4	2021-04-16	28	4 week forecast	Lockdown 3 easing	0	1072.52	1072.52
944	2015-11-01	2	2021-05-14	6925.44	4	2021-04-16	28	4 week forecast	Lockdown 3 easing	50	516.065	1734.52
945	2015-11-01	2	2021-05-14	6925.44	4	2021-04-16	28	4 week forecast	Lockdown 3 easing	75	117.738	2432.94
946	2015-11-01	2	2021-05-14	6925.44	4	2021-04-30	14	2 week forecast	Lockdown 3 easing	0	2246.36	2246.36
947	2015-11-01	2	2021-05-14	6925.44	4	2021-04-30	14	2 week forecast	Lockdown 3 easing	50	1991.8	2588.7
948	2015-11-01	2	2021-05-14	6925.44	4	2021-04-30	14	2 week forecast	Lockdown 3 easing	75	1814.7	2710.29
949	2015-11-01	2	2021-05-14	6925.44	5	2021-04-16	28	4 week forecast	Lockdown 3 easing	0	511.336	511.336
950	2015-11-01	2	2021-05-14	6925.44	5	2021-04-16	28	4 week forecast	Lockdown 3 easing	50	54.1684	1225.02
951	2015-11-01	2	2021-05-14	6925.44	5	2021-04-16	28	4 week forecast	Lockdown 3 easing	75	-327.246	1642.42
952	2015-11-01	2	2021-05-14	6925.44	5	2021-04-30	14	2 week forecast	Lockdown 3 easing	0	877.38	877.38
953	2015-11-01	2	2021-05-14	6925.44	5	2021-04-30	14	2 week forecast	Lockdown 3 easing	50	550.901	1182.18
954	2015-11-01	2	2021-05-14	6925.44	5	2021-04-30	14	2 week forecast	Lockdown 3 easing	75	327.383	1453.37
955	2015-11-01	2	2021-05-14	6925.44	6	2021-04-16	28	4 week forecast	Lockdown 3 easing	0	1568.16	1568.16
956	2015-11-01	2	2021-05-14	6925.44	6	2021-04-16	28	4 week forecast	Lockdown 3 easing	50	561.021	2381.45
957	2015-11-01	2	2021-05-14	6925.44	6	2021-04-16	28	4 week forecast	Lockdown 3 easing	75	270.763	2861.88
958	2015-11-01	2	2021-05-14	6925.44	6	2021-04-30	14	2 week forecast	Lockdown 3 easing	0	2816.24	2816.24
959	2015-11-01	2	2021-05-14	6925.44	6	2021-04-30	14	2 week forecast	Lockdown 3 easing	50	2396.35	3146.91
960	2015-11-01	2	2021-05-14	6925.44	6	2021-04-30	14	2 week forecast	Lockdown 3 easing	75	2041.01	3487.07
961	2015-11-01	2	2021-05-14	6925.44	baseline_expex_lv	2021-04-16	28	4 week forecast	Lockdown 3 easing	0	522.442	522.442
962	2015-11-01	2	2021-05-14	6925.44	baseline_expex_lv	2021-04-16	28	4 week forecast	Lockdown 3 easing	50	522.442	522.442
963	2015-11-01	2	2021-05-14	6925.44	baseline_expex_lv	2021-04-16	28	4 week forecast	Lockdown 3 easing	75	522.442	522.442
964	2015-11-01	2	2021-05-14	6925.44	baseline_expex_lv	2021-04-30	14	2 week forecast	Lockdown 3 easing	0	1263.96	1263.96
965	2015-11-01	2	2021-05-14	6925.44	baseline_expex_lv	2021-04-30	14	2 week forecast	Lockdown 3 easing	50	1263.96	1263.96
966	2015-11-01	2	2021-05-14	6925.44	baseline_expex_lv	2021-04-30	14	2 week forecast	Lockdown 3 easing	75	1263.96	1263.96
967	2015-11-01	2	2021-05-14	6925.44	baseline_last_val	2021-04-16	28	4 week forecast	Lockdown 3 easing	0	5059.9	5059.9
968	2015-11-01	2	2021-05-14	6925.44	baseline_last_val	2021-04-16	28	4 week forecast	Lockdown 3 easing	50	5059.9	5059.9
969	2015-11-01	2	2021-05-14	6925.44	baseline_last_val	2021-04-16	28	4 week forecast	Lockdown 3 easing	75	5059.9	5059.9
970	2015-11-01	2	2021-05-14	6925.44	baseline_last_val	2021-04-30	14	2 week forecast	Lockdown 3 easing	0	2067.8	2067.8
971	2015-11-01	2	2021-05-14	6925.44	baseline_last_val	2021-04-30	14	2 week forecast	Lockdown 3 easing	50	2067.8	2067.8
972	2015-11-01	2	2021-05-14	6925.44	baseline_last_val	2021-04-30	14	2 week forecast	Lockdown 3 easing	75	2067.8	2067.8
973	2015-11-01	2	2021-05-21	11002.9	1	2021-04-30	21	3 week forecast	Lockdown 3 easing	0	3859.18	3859.18
974	2015-11-01	2	2021-05-21	11002.9	1	2021-04-30	21	3 week forecast	Lockdown 3 easing	50	3274.84	4555.44
975	2015-11-01	2	2021-05-21	11002.9	1	2021-04-30	21	3 week forecast	Lockdown 3 easing	75	2567.31	5038.9
976	2015-11-01	2	2021-05-21	11002.9	1	2021-05-14	7	1 week forecast	Lockdown 3 easing	0	5444.92	5444.92
977	2015-11-01	2	2021-05-21	11002.9	1	2021-05-14	7	1 week forecast	Lockdown 3 easing	50	4468.53	6800.63
978	2015-11-01	2	2021-05-21	11002.9	1	2021-05-14	7	1 week forecast	Lockdown 3 easing	75	3485.8	8042.47
979	2015-11-01	2	2021-05-21	11002.9	4	2021-04-30	21	3 week forecast	Lockdown 3 easing	0	2247.78	2247.78
980	2015-11-01	2	2021-05-21	11002.9	4	2021-04-30	21	3 week forecast	Lockdown 3 easing	50	1829.38	2531.63
981	2015-11-01	2	2021-05-21	11002.9	4	2021-04-30	21	3 week forecast	Lockdown 3 easing	75	1560.83	2959.74
982	2015-11-01	2	2021-05-21	11002.9	4	2021-05-14	7	1 week forecast	Lockdown 3 easing	0	6405.86	6405.86
983	2015-11-01	2	2021-05-21	11002.9	4	2021-05-14	7	1 week forecast	Lockdown 3 easing	50	5576.67	7304.57
984	2015-11-01	2	2021-05-21	11002.9	4	2021-05-14	7	1 week forecast	Lockdown 3 easing	75	4592.89	7810.82
985	2015-11-01	2	2021-05-21	11002.9	5	2021-04-30	21	3 week forecast	Lockdown 3 easing	0	668.867	668.867
986	2015-11-01	2	2021-05-21	11002.9	5	2021-04-30	21	3 week forecast	Lockdown 3 easing	50	210.037	1108.73
987	2015-11-01	2	2021-05-21	11002.9	5	2021-04-30	21	3 week forecast	Lockdown 3 easing	75	55.1738	1358.97
988	2015-11-01	2	2021-05-21	11002.9	5	2021-05-14	7	1 week forecast	Lockdown 3 easing	0	11883.8	11883.8
989	2015-11-01	2	2021-05-21	11002.9	5	2021-05-14	7	1 week forecast	Lockdown 3 easing	50	9189.66	13608.9
990	2015-11-01	2	2021-05-21	11002.9	5	2021-05-14	7	1 week forecast	Lockdown 3 easing	75	7189.6	14755.8
991	2015-11-01	2	2021-05-21	11002.9	6	2021-04-30	21	3 week forecast	Lockdown 3 easing	0	2260.3	2260.3
992	2015-11-01	2	2021-05-21	11002.9	6	2021-04-30	21	3 week forecast	Lockdown 3 easing	50	1826.1	2777.35
993	2015-11-01	2	2021-05-21	11002.9	6	2021-04-30	21	3 week forecast	Lockdown 3 easing	75	1483.67	3169.27
994	2015-11-01	2	2021-05-21	11002.9	6	2021-05-14	7	1 week forecast	Lockdown 3 easing	0	4078.09	4078.09
995	2015-11-01	2	2021-05-21	11002.9	6	2021-05-14	7	1 week forecast	Lockdown 3 easing	50	3064.23	5388.33
996	2015-11-01	2	2021-05-21	11002.9	6	2021-05-14	7	1 week forecast	Lockdown 3 easing	75	2566.93	6234.6
997	2015-11-01	2	2021-05-21	11002.9	baseline_expex_lv	2021-04-30	21	3 week forecast	Lockdown 3 easing	0	988.198	988.198
998	2015-11-01	2	2021-05-21	11002.9	baseline_expex_lv	2021-04-30	21	3 week forecast	Lockdown 3 easing	50	988.198	988.198
999	2015-11-01	2	2021-05-21	11002.9	baseline_expex_lv	2021-04-30	21	3 week forecast	Lockdown 3 easing	75	988.198	988.198
1000	2015-11-01	2	2021-05-21	11002.9	baseline_expex_lv	2021-05-14	7	1 week forecast	Lockdown 3 easing	0	15266.5	15266.5
1001	2015-11-01	2	2021-05-21	11002.9	baseline_expex_lv	2021-05-14	7	1 week forecast	Lockdown 3 easing	50	15266.5	15266.5
1002	2015-11-01	2	2021-05-21	11002.9	baseline_expex_lv	2021-05-14	7	1 week forecast	Lockdown 3 easing	75	15266.5	15266.5
1003	2015-11-01	2	2021-05-21	11002.9	baseline_last_val	2021-04-30	21	3 week forecast	Lockdown 3 easing	0	2067.8	2067.8
1004	2015-11-01	2	2021-05-21	11002.9	baseline_last_val	2021-04-30	21	3 week forecast	Lockdown 3 easing	50	2067.8	2067.8
1005	2015-11-01	2	2021-05-21	11002.9	baseline_last_val	2021-04-30	21	3 week forecast	Lockdown 3 easing	75	2067.8	2067.8
1006	2015-11-01	2	2021-05-21	11002.9	baseline_last_val	2021-05-14	7	1 week forecast	Lockdown 3 easing	0	6868.27	6868.27
1007	2015-11-01	2	2021-05-21	11002.9	baseline_last_val	2021-05-14	7	1 week forecast	Lockdown 3 easing	50	6868.27	6868.27
1008	2015-11-01	2	2021-05-21	11002.9	baseline_last_val	2021-05-14	7	1 week forecast	Lockdown 3 easing	75	6868.27	6868.27
1009	2015-11-01	2	2021-05-28	9193.32	1	2021-04-30	28	4 week forecast	Lockdown 3 easing	0	3663.45	3663.45
1010	2015-11-01	2	2021-05-28	9193.32	1	2021-04-30	28	4 week forecast	Lockdown 3 easing	50	2967.72	4485.67
1011	2015-11-01	2	2021-05-28	9193.32	1	2021-04-30	28	4 week forecast	Lockdown 3 easing	75	2505.55	5305.07
1012	2015-11-01	2	2021-05-28	9193.32	1	2021-05-14	14	2 week forecast	Lockdown 3 easing	0	6377.81	6377.81
1013	2015-11-01	2	2021-05-28	9193.32	1	2021-05-14	14	2 week forecast	Lockdown 3 easing	50	5234.87	7451.32
1014	2015-11-01	2	2021-05-28	9193.32	1	2021-05-14	14	2 week forecast	Lockdown 3 easing	75	4548.03	8638.41
1015	2015-11-01	2	2021-05-28	9193.32	4	2021-04-30	28	4 week forecast	Lockdown 3 easing	0	2138.22	2138.22
1016	2015-11-01	2	2021-05-28	9193.32	4	2021-04-30	28	4 week forecast	Lockdown 3 easing	50	1662.87	2506.99
1017	2015-11-01	2	2021-05-28	9193.32	4	2021-04-30	28	4 week forecast	Lockdown 3 easing	75	1398.67	2839.87
1018	2015-11-01	2	2021-05-28	9193.32	4	2021-05-14	14	2 week forecast	Lockdown 3 easing	0	7442.23	7442.23
1019	2015-11-01	2	2021-05-28	9193.32	4	2021-05-14	14	2 week forecast	Lockdown 3 easing	50	6052.65	8665.99
1020	2015-11-01	2	2021-05-28	9193.32	4	2021-05-14	14	2 week forecast	Lockdown 3 easing	75	5521.03	9414.52
1021	2015-11-01	2	2021-05-28	9193.32	5	2021-04-30	28	4 week forecast	Lockdown 3 easing	0	386.325	386.325
1022	2015-11-01	2	2021-05-28	9193.32	5	2021-04-30	28	4 week forecast	Lockdown 3 easing	50	72.8852	739.57
1023	2015-11-01	2	2021-05-28	9193.32	5	2021-04-30	28	4 week forecast	Lockdown 3 easing	75	-172.427	1056.43
1024	2015-11-01	2	2021-05-28	9193.32	5	2021-05-14	14	2 week forecast	Lockdown 3 easing	0	20842.1	20842.1
1025	2015-11-01	2	2021-05-28	9193.32	5	2021-05-14	14	2 week forecast	Lockdown 3 easing	50	12473.5	25489
1026	2015-11-01	2	2021-05-28	9193.32	5	2021-05-14	14	2 week forecast	Lockdown 3 easing	75	10174.2	28971.8
1027	2015-11-01	2	2021-05-28	9193.32	6	2021-04-30	28	4 week forecast	Lockdown 3 easing	0	1864.82	1864.82
1028	2015-11-01	2	2021-05-28	9193.32	6	2021-04-30	28	4 week forecast	Lockdown 3 easing	50	1463.54	2398.11
1029	2015-11-01	2	2021-05-28	9193.32	6	2021-04-30	28	4 week forecast	Lockdown 3 easing	75	1214.43	2945.58
1030	2015-11-01	2	2021-05-28	9193.32	6	2021-05-14	14	2 week forecast	Lockdown 3 easing	0	3967.51	3967.51
1031	2015-11-01	2	2021-05-28	9193.32	6	2021-05-14	14	2 week forecast	Lockdown 3 easing	50	2876.62	4648.38
1032	2015-11-01	2	2021-05-28	9193.32	6	2021-05-14	14	2 week forecast	Lockdown 3 easing	75	2110.19	5617.68
1033	2015-11-01	2	2021-05-28	9193.32	baseline_expex_lv	2021-04-30	28	4 week forecast	Lockdown 3 easing	0	772.601	772.601
1034	2015-11-01	2	2021-05-28	9193.32	baseline_expex_lv	2021-04-30	28	4 week forecast	Lockdown 3 easing	50	772.601	772.601
1035	2015-11-01	2	2021-05-28	9193.32	baseline_expex_lv	2021-04-30	28	4 week forecast	Lockdown 3 easing	75	772.601	772.601
1036	2015-11-01	2	2021-05-28	9193.32	baseline_expex_lv	2021-05-14	14	2 week forecast	Lockdown 3 easing	0	33933.7	33933.7
1037	2015-11-01	2	2021-05-28	9193.32	baseline_expex_lv	2021-05-14	14	2 week forecast	Lockdown 3 easing	50	33933.7	33933.7
1038	2015-11-01	2	2021-05-28	9193.32	baseline_expex_lv	2021-05-14	14	2 week forecast	Lockdown 3 easing	75	33933.7	33933.7
1039	2015-11-01	2	2021-05-28	9193.32	baseline_last_val	2021-04-30	28	4 week forecast	Lockdown 3 easing	0	2067.8	2067.8
1040	2015-11-01	2	2021-05-28	9193.32	baseline_last_val	2021-04-30	28	4 week forecast	Lockdown 3 easing	50	2067.8	2067.8
1041	2015-11-01	2	2021-05-28	9193.32	baseline_last_val	2021-04-30	28	4 week forecast	Lockdown 3 easing	75	2067.8	2067.8
1042	2015-11-01	2	2021-05-28	9193.32	baseline_last_val	2021-05-14	14	2 week forecast	Lockdown 3 easing	0	6868.27	6868.27
1043	2015-11-01	2	2021-05-28	9193.32	baseline_last_val	2021-05-14	14	2 week forecast	Lockdown 3 easing	50	6868.27	6868.27
1044	2015-11-01	2	2021-05-28	9193.32	baseline_last_val	2021-05-14	14	2 week forecast	Lockdown 3 easing	75	6868.27	6868.27
1045	2015-11-01	2	2021-06-04	7175.24	1	2021-05-14	21	3 week forecast	Lockdown 3 easing	0	7214.51	7214.51
1046	2015-11-01	2	2021-06-04	7175.24	1	2021-05-14	21	3 week forecast	Lockdown 3 easing	50	5424.01	8471.39
1047	2015-11-01	2	2021-06-04	7175.24	1	2021-05-14	21	3 week forecast	Lockdown 3 easing	75	4477.9	9500.71
1048	2015-11-01	2	2021-06-04	7175.24	1	2021-05-28	7	1 week forecast	Lockdown 3 easing	0	5757.32	5757.32
1049	2015-11-01	2	2021-06-04	7175.24	1	2021-05-28	7	1 week forecast	Lockdown 3 easing	50	4324.59	6748.14
1050	2015-11-01	2	2021-06-04	7175.24	1	2021-05-28	7	1 week forecast	Lockdown 3 easing	75	3687.23	8137.79
1051	2015-11-01	2	2021-06-04	7175.24	4	2021-05-14	21	3 week forecast	Lockdown 3 easing	0	7870.94	7870.94
1052	2015-11-01	2	2021-06-04	7175.24	4	2021-05-14	21	3 week forecast	Lockdown 3 easing	50	6364.35	9279.08
1053	2015-11-01	2	2021-06-04	7175.24	4	2021-05-14	21	3 week forecast	Lockdown 3 easing	75	5428.06	10355.9
1054	2015-11-01	2	2021-06-04	7175.24	4	2021-05-28	7	1 week forecast	Lockdown 3 easing	0	10200.7	10200.7
1055	2015-11-01	2	2021-06-04	7175.24	4	2021-05-28	7	1 week forecast	Lockdown 3 easing	50	9117.42	11769.9
1056	2015-11-01	2	2021-06-04	7175.24	4	2021-05-28	7	1 week forecast	Lockdown 3 easing	75	8388.7	12443.7
1057	2015-11-01	2	2021-06-04	7175.24	5	2021-05-14	21	3 week forecast	Lockdown 3 easing	0	37001.7	37001.7
1058	2015-11-01	2	2021-06-04	7175.24	5	2021-05-14	21	3 week forecast	Lockdown 3 easing	50	16858.5	48265.8
1059	2015-11-01	2	2021-06-04	7175.24	5	2021-05-14	21	3 week forecast	Lockdown 3 easing	75	13564.3	58108.6
1060	2015-11-01	2	2021-06-04	7175.24	5	2021-05-28	7	1 week forecast	Lockdown 3 easing	0	7670.3	7670.3
1061	2015-11-01	2	2021-06-04	7175.24	5	2021-05-28	7	1 week forecast	Lockdown 3 easing	50	6586.01	8528.83
1062	2015-11-01	2	2021-06-04	7175.24	5	2021-05-28	7	1 week forecast	Lockdown 3 easing	75	5831.88	9475.24
1063	2015-11-01	2	2021-06-04	7175.24	6	2021-05-14	21	3 week forecast	Lockdown 3 easing	0	2908.29	2908.29
1064	2015-11-01	2	2021-06-04	7175.24	6	2021-05-14	21	3 week forecast	Lockdown 3 easing	50	1931.93	4670.97
1065	2015-11-01	2	2021-06-04	7175.24	6	2021-05-14	21	3 week forecast	Lockdown 3 easing	75	873.086	5898.5
1066	2015-11-01	2	2021-06-04	7175.24	6	2021-05-28	7	1 week forecast	Lockdown 3 easing	0	7133.02	7133.02
1067	2015-11-01	2	2021-06-04	7175.24	6	2021-05-28	7	1 week forecast	Lockdown 3 easing	50	5512.72	8478.09
1068	2015-11-01	2	2021-06-04	7175.24	6	2021-05-28	7	1 week forecast	Lockdown 3 easing	75	4296.18	9738.89
1069	2015-11-01	2	2021-06-04	7175.24	baseline_expex_lv	2021-05-14	21	3 week forecast	Lockdown 3 easing	0	75426.3	75426.3
1070	2015-11-01	2	2021-06-04	7175.24	baseline_expex_lv	2021-05-14	21	3 week forecast	Lockdown 3 easing	50	75426.3	75426.3
1071	2015-11-01	2	2021-06-04	7175.24	baseline_expex_lv	2021-05-14	21	3 week forecast	Lockdown 3 easing	75	75426.3	75426.3
1072	2015-11-01	2	2021-06-04	7175.24	baseline_expex_lv	2021-05-28	7	1 week forecast	Lockdown 3 easing	0	7609.39	7609.39
1073	2015-11-01	2	2021-06-04	7175.24	baseline_expex_lv	2021-05-28	7	1 week forecast	Lockdown 3 easing	50	7609.39	7609.39
1074	2015-11-01	2	2021-06-04	7175.24	baseline_expex_lv	2021-05-28	7	1 week forecast	Lockdown 3 easing	75	7609.39	7609.39
1075	2015-11-01	2	2021-06-04	7175.24	baseline_last_val	2021-05-14	21	3 week forecast	Lockdown 3 easing	0	6868.27	6868.27
1076	2015-11-01	2	2021-06-04	7175.24	baseline_last_val	2021-05-14	21	3 week forecast	Lockdown 3 easing	50	6868.27	6868.27
1077	2015-11-01	2	2021-06-04	7175.24	baseline_last_val	2021-05-14	21	3 week forecast	Lockdown 3 easing	75	6868.27	6868.27
1078	2015-11-01	2	2021-06-04	7175.24	baseline_last_val	2021-05-28	7	1 week forecast	Lockdown 3 easing	0	9149.38	9149.38
1079	2015-11-01	2	2021-06-04	7175.24	baseline_last_val	2021-05-28	7	1 week forecast	Lockdown 3 easing	50	9149.38	9149.38
1080	2015-11-01	2	2021-06-04	7175.24	baseline_last_val	2021-05-28	7	1 week forecast	Lockdown 3 easing	75	9149.38	9149.38
1081	2015-11-01	2	2021-06-11	10272.8	1	2021-05-14	28	4 week forecast	Lockdown 3 easing	0	6889.91	6889.91
1082	2015-11-01	2	2021-06-11	10272.8	1	2021-05-14	28	4 week forecast	Lockdown 3 easing	50	5725.62	9198.75
1083	2015-11-01	2	2021-06-11	10272.8	1	2021-05-14	28	4 week forecast	Lockdown 3 easing	75	4565.86	10923.5
1084	2015-11-01	2	2021-06-11	10272.8	1	2021-05-28	14	2 week forecast	Lockdown 3 easing	0	4942.49	4942.49
1085	2015-11-01	2	2021-06-11	10272.8	1	2021-05-28	14	2 week forecast	Lockdown 3 easing	50	3562.65	6559.8
1086	2015-11-01	2	2021-06-11	10272.8	1	2021-05-28	14	2 week forecast	Lockdown 3 easing	75	2286.14	7779.86
1087	2015-11-01	2	2021-06-11	10272.8	4	2021-05-14	28	4 week forecast	Lockdown 3 easing	0	8754.88	8754.88
1088	2015-11-01	2	2021-06-11	10272.8	4	2021-05-14	28	4 week forecast	Lockdown 3 easing	50	6964.87	10315
1089	2015-11-01	2	2021-06-11	10272.8	4	2021-05-14	28	4 week forecast	Lockdown 3 easing	75	6016.94	12060
1090	2015-11-01	2	2021-06-11	10272.8	4	2021-05-28	14	2 week forecast	Lockdown 3 easing	0	11705.2	11705.2
1091	2015-11-01	2	2021-06-11	10272.8	4	2021-05-28	14	2 week forecast	Lockdown 3 easing	50	10423	13663.2
1092	2015-11-01	2	2021-06-11	10272.8	4	2021-05-28	14	2 week forecast	Lockdown 3 easing	75	9970.65	14918.5
1093	2015-11-01	2	2021-06-11	10272.8	5	2021-05-14	28	4 week forecast	Lockdown 3 easing	0	63779.7	63779.7
1094	2015-11-01	2	2021-06-11	10272.8	5	2021-05-14	28	4 week forecast	Lockdown 3 easing	50	23553.1	95708
1095	2015-11-01	2	2021-06-11	10272.8	5	2021-05-14	28	4 week forecast	Lockdown 3 easing	75	17611.1	116624
1096	2015-11-01	2	2021-06-11	10272.8	5	2021-05-28	14	2 week forecast	Lockdown 3 easing	0	6282.98	6282.98
1097	2015-11-01	2	2021-06-11	10272.8	5	2021-05-28	14	2 week forecast	Lockdown 3 easing	50	5335.66	7939.1
1098	2015-11-01	2	2021-06-11	10272.8	5	2021-05-28	14	2 week forecast	Lockdown 3 easing	75	4474.51	8949.97
1099	2015-11-01	2	2021-06-11	10272.8	6	2021-05-14	28	4 week forecast	Lockdown 3 easing	0	2799.78	2799.78
1100	2015-11-01	2	2021-06-11	10272.8	6	2021-05-14	28	4 week forecast	Lockdown 3 easing	50	1857.73	3831.57
1101	2015-11-01	2	2021-06-11	10272.8	6	2021-05-14	28	4 week forecast	Lockdown 3 easing	75	818.032	4786.85
1102	2015-11-01	2	2021-06-11	10272.8	6	2021-05-28	14	2 week forecast	Lockdown 3 easing	0	6599.92	6599.92
1103	2015-11-01	2	2021-06-11	10272.8	6	2021-05-28	14	2 week forecast	Lockdown 3 easing	50	5377.86	8312.09
1104	2015-11-01	2	2021-06-11	10272.8	6	2021-05-28	14	2 week forecast	Lockdown 3 easing	75	4476.24	9373.29
1105	2015-11-01	2	2021-06-11	10272.8	baseline_expex_lv	2021-05-14	28	4 week forecast	Lockdown 3 easing	0	167654	167654
1106	2015-11-01	2	2021-06-11	10272.8	baseline_expex_lv	2021-05-14	28	4 week forecast	Lockdown 3 easing	50	167654	167654
1107	2015-11-01	2	2021-06-11	10272.8	baseline_expex_lv	2021-05-14	28	4 week forecast	Lockdown 3 easing	75	167654	167654
1108	2015-11-01	2	2021-06-11	10272.8	baseline_expex_lv	2021-05-28	14	2 week forecast	Lockdown 3 easing	0	6328.59	6328.59
1109	2015-11-01	2	2021-06-11	10272.8	baseline_expex_lv	2021-05-28	14	2 week forecast	Lockdown 3 easing	50	6328.59	6328.59
1110	2015-11-01	2	2021-06-11	10272.8	baseline_expex_lv	2021-05-28	14	2 week forecast	Lockdown 3 easing	75	6328.59	6328.59
1111	2015-11-01	2	2021-06-11	10272.8	baseline_last_val	2021-05-14	28	4 week forecast	Lockdown 3 easing	0	6868.27	6868.27
1112	2015-11-01	2	2021-06-11	10272.8	baseline_last_val	2021-05-14	28	4 week forecast	Lockdown 3 easing	50	6868.27	6868.27
1113	2015-11-01	2	2021-06-11	10272.8	baseline_last_val	2021-05-14	28	4 week forecast	Lockdown 3 easing	75	6868.27	6868.27
1114	2015-11-01	2	2021-06-11	10272.8	baseline_last_val	2021-05-28	14	2 week forecast	Lockdown 3 easing	0	9149.38	9149.38
1115	2015-11-01	2	2021-06-11	10272.8	baseline_last_val	2021-05-28	14	2 week forecast	Lockdown 3 easing	50	9149.38	9149.38
1116	2015-11-01	2	2021-06-11	10272.8	baseline_last_val	2021-05-28	14	2 week forecast	Lockdown 3 easing	75	9149.38	9149.38
1117	2015-11-01	2	2021-06-18	22044.6	1	2021-05-28	21	3 week forecast	Lockdown 3 easing	0	4541.48	4541.48
1118	2015-11-01	2	2021-06-18	22044.6	1	2021-05-28	21	3 week forecast	Lockdown 3 easing	50	2844.91	5841.39
1119	2015-11-01	2	2021-06-18	22044.6	1	2021-05-28	21	3 week forecast	Lockdown 3 easing	75	2058.77	6542.65
1120	2015-11-01	2	2021-06-18	22044.6	1	2021-06-11	7	1 week forecast	Lockdown 3 easing	0	12452.5	12452.5
1121	2015-11-01	2	2021-06-18	22044.6	1	2021-06-11	7	1 week forecast	Lockdown 3 easing	50	11036.6	14278.5
1122	2015-11-01	2	2021-06-18	22044.6	1	2021-06-11	7	1 week forecast	Lockdown 3 easing	75	9775.31	15397.1
1123	2015-11-01	2	2021-06-18	22044.6	4	2021-05-28	21	3 week forecast	Lockdown 3 easing	0	13757.4	13757.4
1124	2015-11-01	2	2021-06-18	22044.6	4	2021-05-28	21	3 week forecast	Lockdown 3 easing	50	11419.5	15998
1125	2015-11-01	2	2021-06-18	22044.6	4	2021-05-28	21	3 week forecast	Lockdown 3 easing	75	10463.1	17563.1
1126	2015-11-01	2	2021-06-18	22044.6	4	2021-06-11	7	1 week forecast	Lockdown 3 easing	0	13019	13019
1127	2015-11-01	2	2021-06-18	22044.6	4	2021-06-11	7	1 week forecast	Lockdown 3 easing	50	11306.2	14666.8
1128	2015-11-01	2	2021-06-18	22044.6	4	2021-06-11	7	1 week forecast	Lockdown 3 easing	75	10348.9	16467.4
1129	2015-11-01	2	2021-06-18	22044.6	5	2021-05-28	21	3 week forecast	Lockdown 3 easing	0	5501.09	5501.09
1130	2015-11-01	2	2021-06-18	22044.6	5	2021-05-28	21	3 week forecast	Lockdown 3 easing	50	4532.31	7254.82
1131	2015-11-01	2	2021-06-18	22044.6	5	2021-05-28	21	3 week forecast	Lockdown 3 easing	75	3622	8746.14
1132	2015-11-01	2	2021-06-18	22044.6	5	2021-06-11	7	1 week forecast	Lockdown 3 easing	0	12491.2	12491.2
1133	2015-11-01	2	2021-06-18	22044.6	5	2021-06-11	7	1 week forecast	Lockdown 3 easing	50	11436.4	13860.6
1134	2015-11-01	2	2021-06-18	22044.6	5	2021-06-11	7	1 week forecast	Lockdown 3 easing	75	10281.1	14761.8
1135	2015-11-01	2	2021-06-18	22044.6	6	2021-05-28	21	3 week forecast	Lockdown 3 easing	0	5939.33	5939.33
1136	2015-11-01	2	2021-06-18	22044.6	6	2021-05-28	21	3 week forecast	Lockdown 3 easing	50	3912.53	7604.42
1137	2015-11-01	2	2021-06-18	22044.6	6	2021-05-28	21	3 week forecast	Lockdown 3 easing	75	2748.22	8816.28
1138	2015-11-01	2	2021-06-18	22044.6	6	2021-06-11	7	1 week forecast	Lockdown 3 easing	0	9003.71	9003.71
1139	2015-11-01	2	2021-06-18	22044.6	6	2021-06-11	7	1 week forecast	Lockdown 3 easing	50	7306.63	11500.1
1140	2015-11-01	2	2021-06-18	22044.6	6	2021-06-11	7	1 week forecast	Lockdown 3 easing	75	6118.96	12776.4
1141	2015-11-01	2	2021-06-18	22044.6	baseline_expex_lv	2021-05-28	21	3 week forecast	Lockdown 3 easing	0	5263.38	5263.38
1142	2015-11-01	2	2021-06-18	22044.6	baseline_expex_lv	2021-05-28	21	3 week forecast	Lockdown 3 easing	50	5263.38	5263.38
1143	2015-11-01	2	2021-06-18	22044.6	baseline_expex_lv	2021-05-28	21	3 week forecast	Lockdown 3 easing	75	5263.38	5263.38
1144	2015-11-01	2	2021-06-18	22044.6	baseline_expex_lv	2021-06-11	7	1 week forecast	Lockdown 3 easing	0	14970.5	14970.5
1145	2015-11-01	2	2021-06-18	22044.6	baseline_expex_lv	2021-06-11	7	1 week forecast	Lockdown 3 easing	50	14970.5	14970.5
1146	2015-11-01	2	2021-06-18	22044.6	baseline_expex_lv	2021-06-11	7	1 week forecast	Lockdown 3 easing	75	14970.5	14970.5
1147	2015-11-01	2	2021-06-18	22044.6	baseline_last_val	2021-05-28	21	3 week forecast	Lockdown 3 easing	0	9149.38	9149.38
1148	2015-11-01	2	2021-06-18	22044.6	baseline_last_val	2021-05-28	21	3 week forecast	Lockdown 3 easing	50	9149.38	9149.38
1149	2015-11-01	2	2021-06-18	22044.6	baseline_last_val	2021-05-28	21	3 week forecast	Lockdown 3 easing	75	9149.38	9149.38
1150	2015-11-01	2	2021-06-18	22044.6	baseline_last_val	2021-06-11	7	1 week forecast	Lockdown 3 easing	0	10201.2	10201.2
1151	2015-11-01	2	2021-06-18	22044.6	baseline_last_val	2021-06-11	7	1 week forecast	Lockdown 3 easing	50	10201.2	10201.2
1152	2015-11-01	2	2021-06-18	22044.6	baseline_last_val	2021-06-11	7	1 week forecast	Lockdown 3 easing	75	10201.2	10201.2
1153	2015-11-01	2	2021-06-25	41097.3	1	2021-05-28	28	4 week forecast	Lockdown 3 easing	0	3481.97	3481.97
1154	2015-11-01	2	2021-06-25	41097.3	1	2021-05-28	28	4 week forecast	Lockdown 3 easing	50	2416.79	5524.36
1155	2015-11-01	2	2021-06-25	41097.3	1	2021-05-28	28	4 week forecast	Lockdown 3 easing	75	1049.17	6373.37
1156	2015-11-01	2	2021-06-25	41097.3	1	2021-06-11	14	2 week forecast	Lockdown 3 easing	0	13126	13126
1157	2015-11-01	2	2021-06-25	41097.3	1	2021-06-11	14	2 week forecast	Lockdown 3 easing	50	11333.1	15278.4
1158	2015-11-01	2	2021-06-25	41097.3	1	2021-06-11	14	2 week forecast	Lockdown 3 easing	75	9888.96	17230.2
1159	2015-11-01	2	2021-06-25	41097.3	4	2021-05-28	28	4 week forecast	Lockdown 3 easing	0	15555.5	15555.5
1160	2015-11-01	2	2021-06-25	41097.3	4	2021-05-28	28	4 week forecast	Lockdown 3 easing	50	13118.5	19173.7
1161	2015-11-01	2	2021-06-25	41097.3	4	2021-05-28	28	4 week forecast	Lockdown 3 easing	75	11779.5	21368.3
1162	2015-11-01	2	2021-06-25	41097.3	4	2021-06-11	14	2 week forecast	Lockdown 3 easing	0	17117	17117
1163	2015-11-01	2	2021-06-25	41097.3	4	2021-06-11	14	2 week forecast	Lockdown 3 easing	50	14824.2	18891.5
1164	2015-11-01	2	2021-06-25	41097.3	4	2021-06-11	14	2 week forecast	Lockdown 3 easing	75	13699.8	20802.9
1165	2015-11-01	2	2021-06-25	41097.3	5	2021-05-28	28	4 week forecast	Lockdown 3 easing	0	5118.27	5118.27
1166	2015-11-01	2	2021-06-25	41097.3	5	2021-05-28	28	4 week forecast	Lockdown 3 easing	50	3892.5	6848.45
1167	2015-11-01	2	2021-06-25	41097.3	5	2021-05-28	28	4 week forecast	Lockdown 3 easing	75	2956.61	8880.62
1168	2015-11-01	2	2021-06-25	41097.3	5	2021-06-11	14	2 week forecast	Lockdown 3 easing	0	15177.1	15177.1
1169	2015-11-01	2	2021-06-25	41097.3	5	2021-06-11	14	2 week forecast	Lockdown 3 easing	50	12888.1	17585.1
1170	2015-11-01	2	2021-06-25	41097.3	5	2021-06-11	14	2 week forecast	Lockdown 3 easing	75	11274.8	19294
1171	2015-11-01	2	2021-06-25	41097.3	6	2021-05-28	28	4 week forecast	Lockdown 3 easing	0	4930.69	4930.69
1172	2015-11-01	2	2021-06-25	41097.3	6	2021-05-28	28	4 week forecast	Lockdown 3 easing	50	3328.41	6612.63
1173	2015-11-01	2	2021-06-25	41097.3	6	2021-05-28	28	4 week forecast	Lockdown 3 easing	75	1963.3	7791.92
1174	2015-11-01	2	2021-06-25	41097.3	6	2021-06-11	14	2 week forecast	Lockdown 3 easing	0	11318.5	11318.5
1175	2015-11-01	2	2021-06-25	41097.3	6	2021-06-11	14	2 week forecast	Lockdown 3 easing	50	9111.64	13738
1176	2015-11-01	2	2021-06-25	41097.3	6	2021-06-11	14	2 week forecast	Lockdown 3 easing	75	7434.97	15151.2
1177	2015-11-01	2	2021-06-25	41097.3	baseline_expex_lv	2021-05-28	28	4 week forecast	Lockdown 3 easing	0	4377.46	4377.46
1178	2015-11-01	2	2021-06-25	41097.3	baseline_expex_lv	2021-05-28	28	4 week forecast	Lockdown 3 easing	50	4377.46	4377.46
1179	2015-11-01	2	2021-06-25	41097.3	baseline_expex_lv	2021-05-28	28	4 week forecast	Lockdown 3 easing	75	4377.46	4377.46
1180	2015-11-01	2	2021-06-25	41097.3	baseline_expex_lv	2021-06-11	14	2 week forecast	Lockdown 3 easing	0	21969.4	21969.4
1181	2015-11-01	2	2021-06-25	41097.3	baseline_expex_lv	2021-06-11	14	2 week forecast	Lockdown 3 easing	50	21969.4	21969.4
1182	2015-11-01	2	2021-06-25	41097.3	baseline_expex_lv	2021-06-11	14	2 week forecast	Lockdown 3 easing	75	21969.4	21969.4
1183	2015-11-01	2	2021-06-25	41097.3	baseline_last_val	2021-05-28	28	4 week forecast	Lockdown 3 easing	0	9149.38	9149.38
1184	2015-11-01	2	2021-06-25	41097.3	baseline_last_val	2021-05-28	28	4 week forecast	Lockdown 3 easing	50	9149.38	9149.38
1185	2015-11-01	2	2021-06-25	41097.3	baseline_last_val	2021-05-28	28	4 week forecast	Lockdown 3 easing	75	9149.38	9149.38
1186	2015-11-01	2	2021-06-25	41097.3	baseline_last_val	2021-06-11	14	2 week forecast	Lockdown 3 easing	0	10201.2	10201.2
1187	2015-11-01	2	2021-06-25	41097.3	baseline_last_val	2021-06-11	14	2 week forecast	Lockdown 3 easing	50	10201.2	10201.2
1188	2015-11-01	2	2021-06-25	41097.3	baseline_last_val	2021-06-11	14	2 week forecast	Lockdown 3 easing	75	10201.2	10201.2
1189	2015-11-01	2	2021-07-02	55080.6	1	2021-06-11	21	3 week forecast	Lockdown 3 easing	0	14097.3	14097.3
1190	2015-11-01	2	2021-07-02	55080.6	1	2021-06-11	21	3 week forecast	Lockdown 3 easing	50	11429.4	16223.5
1191	2015-11-01	2	2021-07-02	55080.6	1	2021-06-11	21	3 week forecast	Lockdown 3 easing	75	9721.86	17790.3
1192	2015-11-01	2	2021-07-02	55080.6	1	2021-06-25	7	1 week forecast	Lockdown 3 easing	0	32009.5	32009.5
1193	2015-11-01	2	2021-07-02	55080.6	1	2021-06-25	7	1 week forecast	Lockdown 3 easing	50	27644.4	37303.7
1194	2015-11-01	2	2021-07-02	55080.6	1	2021-06-25	7	1 week forecast	Lockdown 3 easing	75	22067	41686.3
1195	2015-11-01	2	2021-07-02	55080.6	4	2021-06-11	21	3 week forecast	Lockdown 3 easing	0	21265.5	21265.5
1196	2015-11-01	2	2021-07-02	55080.6	4	2021-06-11	21	3 week forecast	Lockdown 3 easing	50	17960.3	26299.3
1197	2015-11-01	2	2021-07-02	55080.6	4	2021-06-11	21	3 week forecast	Lockdown 3 easing	75	16174	28103
1198	2015-11-01	2	2021-07-02	55080.6	4	2021-06-25	7	1 week forecast	Lockdown 3 easing	0	60075.1	60075.1
1199	2015-11-01	2	2021-07-02	55080.6	4	2021-06-25	7	1 week forecast	Lockdown 3 easing	50	56389	64628.1
1200	2015-11-01	2	2021-07-02	55080.6	4	2021-06-25	7	1 week forecast	Lockdown 3 easing	75	51929.5	68924.7
1201	2015-11-01	2	2021-07-02	55080.6	5	2021-06-11	21	3 week forecast	Lockdown 3 easing	0	17957.1	17957.1
1202	2015-11-01	2	2021-07-02	55080.6	5	2021-06-11	21	3 week forecast	Lockdown 3 easing	50	14643.1	22304.9
1203	2015-11-01	2	2021-07-02	55080.6	5	2021-06-11	21	3 week forecast	Lockdown 3 easing	75	12670.5	27297.4
1204	2015-11-01	2	2021-07-02	55080.6	5	2021-06-25	7	1 week forecast	Lockdown 3 easing	0	74018.4	74018.4
1205	2015-11-01	2	2021-07-02	55080.6	5	2021-06-25	7	1 week forecast	Lockdown 3 easing	50	66586.5	81012.4
1206	2015-11-01	2	2021-07-02	55080.6	5	2021-06-25	7	1 week forecast	Lockdown 3 easing	75	61304.3	85662.7
1207	2015-11-01	2	2021-07-02	55080.6	6	2021-06-11	21	3 week forecast	Lockdown 3 easing	0	11957.4	11957.4
1208	2015-11-01	2	2021-07-02	55080.6	6	2021-06-11	21	3 week forecast	Lockdown 3 easing	50	9702.83	14368.1
1209	2015-11-01	2	2021-07-02	55080.6	6	2021-06-11	21	3 week forecast	Lockdown 3 easing	75	8063.82	15924
1210	2015-11-01	2	2021-07-02	55080.6	6	2021-06-25	7	1 week forecast	Lockdown 3 easing	0	37038.2	37038.2
1211	2015-11-01	2	2021-07-02	55080.6	6	2021-06-25	7	1 week forecast	Lockdown 3 easing	50	31397.9	43948.5
1212	2015-11-01	2	2021-07-02	55080.6	6	2021-06-25	7	1 week forecast	Lockdown 3 easing	75	26708	47841.2
1213	2015-11-01	2	2021-07-02	55080.6	baseline_expex_lv	2021-06-11	21	3 week forecast	Lockdown 3 easing	0	32240.5	32240.5
1214	2015-11-01	2	2021-07-02	55080.6	baseline_expex_lv	2021-06-11	21	3 week forecast	Lockdown 3 easing	50	32240.5	32240.5
1215	2015-11-01	2	2021-07-02	55080.6	baseline_expex_lv	2021-06-11	21	3 week forecast	Lockdown 3 easing	75	32240.5	32240.5
1216	2015-11-01	2	2021-07-02	55080.6	baseline_expex_lv	2021-06-25	7	1 week forecast	Lockdown 3 easing	0	78656.7	78656.7
1217	2015-11-01	2	2021-07-02	55080.6	baseline_expex_lv	2021-06-25	7	1 week forecast	Lockdown 3 easing	50	78656.7	78656.7
1218	2015-11-01	2	2021-07-02	55080.6	baseline_expex_lv	2021-06-25	7	1 week forecast	Lockdown 3 easing	75	78656.7	78656.7
1219	2015-11-01	2	2021-07-02	55080.6	baseline_last_val	2021-06-11	21	3 week forecast	Lockdown 3 easing	0	10201.2	10201.2
1220	2015-11-01	2	2021-07-02	55080.6	baseline_last_val	2021-06-11	21	3 week forecast	Lockdown 3 easing	50	10201.2	10201.2
1221	2015-11-01	2	2021-07-02	55080.6	baseline_last_val	2021-06-11	21	3 week forecast	Lockdown 3 easing	75	10201.2	10201.2
1222	2015-11-01	2	2021-07-02	55080.6	baseline_last_val	2021-06-25	7	1 week forecast	Lockdown 3 easing	0	41525.9	41525.9
1223	2015-11-01	2	2021-07-02	55080.6	baseline_last_val	2021-06-25	7	1 week forecast	Lockdown 3 easing	50	41525.9	41525.9
1224	2015-11-01	2	2021-07-02	55080.6	baseline_last_val	2021-06-25	7	1 week forecast	Lockdown 3 easing	75	41525.9	41525.9
1225	2015-11-01	2	2021-07-09	69796.6	1	2021-06-11	28	4 week forecast	Lockdown 3 easing	0	14651.9	14651.9
1226	2015-11-01	2	2021-07-09	69796.6	1	2021-06-11	28	4 week forecast	Lockdown 3 easing	50	11722.7	17942.8
1227	2015-11-01	2	2021-07-09	69796.6	1	2021-06-11	28	4 week forecast	Lockdown 3 easing	75	10499.3	20159.7
1228	2015-11-01	2	2021-07-09	69796.6	1	2021-06-25	14	2 week forecast	Lockdown 3 easing	0	42920.3	42920.3
1229	2015-11-01	2	2021-07-09	69796.6	1	2021-06-25	14	2 week forecast	Lockdown 3 easing	50	33379.5	50823.2
1230	2015-11-01	2	2021-07-09	69796.6	1	2021-06-25	14	2 week forecast	Lockdown 3 easing	75	27992.2	56438.9
1231	2015-11-01	2	2021-07-09	69796.6	4	2021-06-11	28	4 week forecast	Lockdown 3 easing	0	27869.9	27869.9
1232	2015-11-01	2	2021-07-09	69796.6	4	2021-06-11	28	4 week forecast	Lockdown 3 easing	50	21736.3	34514.1
1233	2015-11-01	2	2021-07-09	69796.6	4	2021-06-11	28	4 week forecast	Lockdown 3 easing	75	19704.9	38009.6
1234	2015-11-01	2	2021-07-09	69796.6	4	2021-06-25	14	2 week forecast	Lockdown 3 easing	0	99753	99753
1235	2015-11-01	2	2021-07-09	69796.6	4	2021-06-25	14	2 week forecast	Lockdown 3 easing	50	91266.3	104904
1236	2015-11-01	2	2021-07-09	69796.6	4	2021-06-25	14	2 week forecast	Lockdown 3 easing	75	83990.3	111199
1237	2015-11-01	2	2021-07-09	69796.6	5	2021-06-11	28	4 week forecast	Lockdown 3 easing	0	21922.8	21922.8
1238	2015-11-01	2	2021-07-09	69796.6	5	2021-06-11	28	4 week forecast	Lockdown 3 easing	50	16708.2	28935.1
1239	2015-11-01	2	2021-07-09	69796.6	5	2021-06-11	28	4 week forecast	Lockdown 3 easing	75	14638.5	38277.1
1240	2015-11-01	2	2021-07-09	69796.6	5	2021-06-25	14	2 week forecast	Lockdown 3 easing	0	133144	133144
1241	2015-11-01	2	2021-07-09	69796.6	5	2021-06-25	14	2 week forecast	Lockdown 3 easing	50	115526	154144
1242	2015-11-01	2	2021-07-09	69796.6	5	2021-06-25	14	2 week forecast	Lockdown 3 easing	75	104990	160978
1243	2015-11-01	2	2021-07-09	69796.6	6	2021-06-11	28	4 week forecast	Lockdown 3 easing	0	12326.5	12326.5
1244	2015-11-01	2	2021-07-09	69796.6	6	2021-06-11	28	4 week forecast	Lockdown 3 easing	50	10384	14903.9
1245	2015-11-01	2	2021-07-09	69796.6	6	2021-06-11	28	4 week forecast	Lockdown 3 easing	75	9377.13	17359.2
1246	2015-11-01	2	2021-07-09	69796.6	6	2021-06-25	14	2 week forecast	Lockdown 3 easing	0	49986.9	49986.9
1247	2015-11-01	2	2021-07-09	69796.6	6	2021-06-25	14	2 week forecast	Lockdown 3 easing	50	42806.5	55209.9
1248	2015-11-01	2	2021-07-09	69796.6	6	2021-06-25	14	2 week forecast	Lockdown 3 easing	75	38617.2	61970.9
1249	2015-11-01	2	2021-07-09	69796.6	baseline_expex_lv	2021-06-11	28	4 week forecast	Lockdown 3 easing	0	47313.4	47313.4
1250	2015-11-01	2	2021-07-09	69796.6	baseline_expex_lv	2021-06-11	28	4 week forecast	Lockdown 3 easing	50	47313.4	47313.4
1251	2015-11-01	2	2021-07-09	69796.6	baseline_expex_lv	2021-06-11	28	4 week forecast	Lockdown 3 easing	75	47313.4	47313.4
1252	2015-11-01	2	2021-07-09	69796.6	baseline_expex_lv	2021-06-25	14	2 week forecast	Lockdown 3 easing	0	148988	148988
1253	2015-11-01	2	2021-07-09	69796.6	baseline_expex_lv	2021-06-25	14	2 week forecast	Lockdown 3 easing	50	148988	148988
1254	2015-11-01	2	2021-07-09	69796.6	baseline_expex_lv	2021-06-25	14	2 week forecast	Lockdown 3 easing	75	148988	148988
1255	2015-11-01	2	2021-07-09	69796.6	baseline_last_val	2021-06-11	28	4 week forecast	Lockdown 3 easing	0	10201.2	10201.2
1256	2015-11-01	2	2021-07-09	69796.6	baseline_last_val	2021-06-11	28	4 week forecast	Lockdown 3 easing	50	10201.2	10201.2
1257	2015-11-01	2	2021-07-09	69796.6	baseline_last_val	2021-06-11	28	4 week forecast	Lockdown 3 easing	75	10201.2	10201.2
1258	2015-11-01	2	2021-07-09	69796.6	baseline_last_val	2021-06-25	14	2 week forecast	Lockdown 3 easing	0	41525.9	41525.9
1259	2015-11-01	2	2021-07-09	69796.6	baseline_last_val	2021-06-25	14	2 week forecast	Lockdown 3 easing	50	41525.9	41525.9
1260	2015-11-01	2	2021-07-09	69796.6	baseline_last_val	2021-06-25	14	2 week forecast	Lockdown 3 easing	75	41525.9	41525.9
1261	2015-11-01	2	2021-07-16	98255.7	1	2021-06-25	21	3 week forecast	Lockdown 3 easing	0	47589.9	47589.9
1262	2015-11-01	2	2021-07-16	98255.7	1	2021-06-25	21	3 week forecast	Lockdown 3 easing	50	41192.8	55803.3
1263	2015-11-01	2	2021-07-16	98255.7	1	2021-06-25	21	3 week forecast	Lockdown 3 easing	75	35252.7	65704.9
1264	2015-11-01	2	2021-07-16	98255.7	1	2021-07-09	7	1 week forecast	Lockdown 3 easing	0	78701.8	78701.8
1265	2015-11-01	2	2021-07-16	98255.7	1	2021-07-09	7	1 week forecast	Lockdown 3 easing	50	67187.8	90944.6
1266	2015-11-01	2	2021-07-16	98255.7	1	2021-07-09	7	1 week forecast	Lockdown 3 easing	75	60781.9	98642.1
1267	2015-11-01	2	2021-07-16	98255.7	4	2021-06-25	21	3 week forecast	Lockdown 3 easing	0	158595	158595
1268	2015-11-01	2	2021-07-16	98255.7	4	2021-06-25	21	3 week forecast	Lockdown 3 easing	50	142865	174479
1269	2015-11-01	2	2021-07-16	98255.7	4	2021-06-25	21	3 week forecast	Lockdown 3 easing	75	132935	183233
1270	2015-11-01	2	2021-07-16	98255.7	4	2021-07-09	7	1 week forecast	Lockdown 3 easing	0	87596.4	87596.4
1271	2015-11-01	2	2021-07-16	98255.7	4	2021-07-09	7	1 week forecast	Lockdown 3 easing	50	81530	96708.7
1272	2015-11-01	2	2021-07-16	98255.7	4	2021-07-09	7	1 week forecast	Lockdown 3 easing	75	74996.9	101864
1273	2015-11-01	2	2021-07-16	98255.7	5	2021-06-25	21	3 week forecast	Lockdown 3 easing	0	240336	240336
1274	2015-11-01	2	2021-07-16	98255.7	5	2021-06-25	21	3 week forecast	Lockdown 3 easing	50	198130	299085
1275	2015-11-01	2	2021-07-16	98255.7	5	2021-06-25	21	3 week forecast	Lockdown 3 easing	75	178591	328240
1276	2015-11-01	2	2021-07-16	98255.7	5	2021-07-09	7	1 week forecast	Lockdown 3 easing	0	83756.8	83756.8
1277	2015-11-01	2	2021-07-16	98255.7	5	2021-07-09	7	1 week forecast	Lockdown 3 easing	50	75447.9	93714.1
1278	2015-11-01	2	2021-07-16	98255.7	5	2021-07-09	7	1 week forecast	Lockdown 3 easing	75	69784.7	100572
1279	2015-11-01	2	2021-07-16	98255.7	6	2021-06-25	21	3 week forecast	Lockdown 3 easing	0	60426.5	60426.5
1280	2015-11-01	2	2021-07-16	98255.7	6	2021-06-25	21	3 week forecast	Lockdown 3 easing	50	52581.8	68167.2
1281	2015-11-01	2	2021-07-16	98255.7	6	2021-06-25	21	3 week forecast	Lockdown 3 easing	75	47010.3	76282.4
1282	2015-11-01	2	2021-07-16	98255.7	6	2021-07-09	7	1 week forecast	Lockdown 3 easing	0	31614.3	31614.3
1283	2015-11-01	2	2021-07-16	98255.7	6	2021-07-09	7	1 week forecast	Lockdown 3 easing	50	11861.1	47265.7
1284	2015-11-01	2	2021-07-16	98255.7	6	2021-07-09	7	1 week forecast	Lockdown 3 easing	75	2593.54	57073.2
1285	2015-11-01	2	2021-07-16	98255.7	baseline_expex_lv	2021-06-25	21	3 week forecast	Lockdown 3 easing	0	282208	282208
1286	2015-11-01	2	2021-07-16	98255.7	baseline_expex_lv	2021-06-25	21	3 week forecast	Lockdown 3 easing	50	282208	282208
1287	2015-11-01	2	2021-07-16	98255.7	baseline_expex_lv	2021-06-25	21	3 week forecast	Lockdown 3 easing	75	282208	282208
1288	2015-11-01	2	2021-07-16	98255.7	baseline_expex_lv	2021-07-09	7	1 week forecast	Lockdown 3 easing	0	88624.9	88624.9
1289	2015-11-01	2	2021-07-16	98255.7	baseline_expex_lv	2021-07-09	7	1 week forecast	Lockdown 3 easing	50	88624.9	88624.9
1290	2015-11-01	2	2021-07-16	98255.7	baseline_expex_lv	2021-07-09	7	1 week forecast	Lockdown 3 easing	75	88624.9	88624.9
1291	2015-11-01	2	2021-07-16	98255.7	baseline_last_val	2021-06-25	21	3 week forecast	Lockdown 3 easing	0	41525.9	41525.9
1292	2015-11-01	2	2021-07-16	98255.7	baseline_last_val	2021-06-25	21	3 week forecast	Lockdown 3 easing	50	41525.9	41525.9
1293	2015-11-01	2	2021-07-16	98255.7	baseline_last_val	2021-06-25	21	3 week forecast	Lockdown 3 easing	75	41525.9	41525.9
1294	2015-11-01	2	2021-07-16	98255.7	baseline_last_val	2021-07-09	7	1 week forecast	Lockdown 3 easing	0	69894.8	69894.8
1295	2015-11-01	2	2021-07-16	98255.7	baseline_last_val	2021-07-09	7	1 week forecast	Lockdown 3 easing	50	69894.8	69894.8
1296	2015-11-01	2	2021-07-16	98255.7	baseline_last_val	2021-07-09	7	1 week forecast	Lockdown 3 easing	75	69894.8	69894.8
1297	2015-11-01	2	2021-07-23	102960	1	2021-06-25	28	4 week forecast	Lockdown 3 easing	0	58785.2	58785.2
1298	2015-11-01	2	2021-07-23	102960	1	2021-06-25	28	4 week forecast	Lockdown 3 easing	50	47535.7	69466.4
1299	2015-11-01	2	2021-07-23	102960	1	2021-06-25	28	4 week forecast	Lockdown 3 easing	75	40946.2	78732.9
1300	2015-11-01	2	2021-07-23	102960	1	2021-07-09	14	2 week forecast	Lockdown 3 easing	0	80477.3	80477.3
1301	2015-11-01	2	2021-07-23	102960	1	2021-07-09	14	2 week forecast	Lockdown 3 easing	50	71047.4	92691
1302	2015-11-01	2	2021-07-23	102960	1	2021-07-09	14	2 week forecast	Lockdown 3 easing	75	64890.8	98777.3
1303	2015-11-01	2	2021-07-23	102960	4	2021-06-25	28	4 week forecast	Lockdown 3 easing	0	253018	253018
1304	2015-11-01	2	2021-07-23	102960	4	2021-06-25	28	4 week forecast	Lockdown 3 easing	50	229801	286310
1305	2015-11-01	2	2021-07-23	102960	4	2021-06-25	28	4 week forecast	Lockdown 3 easing	75	206935	304856
1306	2015-11-01	2	2021-07-23	102960	4	2021-07-09	14	2 week forecast	Lockdown 3 easing	0	115595	115595
1307	2015-11-01	2	2021-07-23	102960	4	2021-07-09	14	2 week forecast	Lockdown 3 easing	50	107050	129313
1308	2015-11-01	2	2021-07-23	102960	4	2021-07-09	14	2 week forecast	Lockdown 3 easing	75	101806	136209
1309	2015-11-01	2	2021-07-23	102960	5	2021-06-25	28	4 week forecast	Lockdown 3 easing	0	439138	439138
1310	2015-11-01	2	2021-07-23	102960	5	2021-06-25	28	4 week forecast	Lockdown 3 easing	50	342384	579334
1311	2015-11-01	2	2021-07-23	102960	5	2021-06-25	28	4 week forecast	Lockdown 3 easing	75	303143	648196
1312	2015-11-01	2	2021-07-23	102960	5	2021-07-09	14	2 week forecast	Lockdown 3 easing	0	100611	100611
1313	2015-11-01	2	2021-07-23	102960	5	2021-07-09	14	2 week forecast	Lockdown 3 easing	50	83413.4	121933
1314	2015-11-01	2	2021-07-23	102960	5	2021-07-09	14	2 week forecast	Lockdown 3 easing	75	72957.1	132880
1315	2015-11-01	2	2021-07-23	102960	6	2021-06-25	28	4 week forecast	Lockdown 3 easing	0	74547.2	74547.2
1316	2015-11-01	2	2021-07-23	102960	6	2021-06-25	28	4 week forecast	Lockdown 3 easing	50	61965.3	86608.4
1317	2015-11-01	2	2021-07-23	102960	6	2021-06-25	28	4 week forecast	Lockdown 3 easing	75	51906.8	95103.8
1318	2015-11-01	2	2021-07-23	102960	6	2021-07-09	14	2 week forecast	Lockdown 3 easing	0	50098.4	50098.4
1319	2015-11-01	2	2021-07-23	102960	6	2021-07-09	14	2 week forecast	Lockdown 3 easing	50	34536.2	59680.9
1320	2015-11-01	2	2021-07-23	102960	6	2021-07-09	14	2 week forecast	Lockdown 3 easing	75	23814.4	71159.9
1321	2015-11-01	2	2021-07-23	102960	baseline_expex_lv	2021-06-25	28	4 week forecast	Lockdown 3 easing	0	534547	534547
1322	2015-11-01	2	2021-07-23	102960	baseline_expex_lv	2021-06-25	28	4 week forecast	Lockdown 3 easing	50	534547	534547
1323	2015-11-01	2	2021-07-23	102960	baseline_expex_lv	2021-06-25	28	4 week forecast	Lockdown 3 easing	75	534547	534547
1324	2015-11-01	2	2021-07-23	102960	baseline_expex_lv	2021-07-09	14	2 week forecast	Lockdown 3 easing	0	112374	112374
1325	2015-11-01	2	2021-07-23	102960	baseline_expex_lv	2021-07-09	14	2 week forecast	Lockdown 3 easing	50	112374	112374
1326	2015-11-01	2	2021-07-23	102960	baseline_expex_lv	2021-07-09	14	2 week forecast	Lockdown 3 easing	75	112374	112374
1327	2015-11-01	2	2021-07-23	102960	baseline_last_val	2021-06-25	28	4 week forecast	Lockdown 3 easing	0	41525.9	41525.9
1328	2015-11-01	2	2021-07-23	102960	baseline_last_val	2021-06-25	28	4 week forecast	Lockdown 3 easing	50	41525.9	41525.9
1329	2015-11-01	2	2021-07-23	102960	baseline_last_val	2021-06-25	28	4 week forecast	Lockdown 3 easing	75	41525.9	41525.9
1330	2015-11-01	2	2021-07-23	102960	baseline_last_val	2021-07-09	14	2 week forecast	Lockdown 3 easing	0	69894.8	69894.8
1331	2015-11-01	2	2021-07-23	102960	baseline_last_val	2021-07-09	14	2 week forecast	Lockdown 3 easing	50	69894.8	69894.8
1332	2015-11-01	2	2021-07-23	102960	baseline_last_val	2021-07-09	14	2 week forecast	Lockdown 3 easing	75	69894.8	69894.8
1333	2015-11-01	2	2021-07-30	71392.5	1	2021-07-09	21	3 week forecast	Lockdown 3 easing	0	87455.4	87455.4
1334	2015-11-01	2	2021-07-30	71392.5	1	2021-07-09	21	3 week forecast	Lockdown 3 easing	50	76548.1	99203.8
1335	2015-11-01	2	2021-07-30	71392.5	1	2021-07-09	21	3 week forecast	Lockdown 3 easing	75	66066.2	108264
1336	2015-11-01	2	2021-07-30	71392.5	1	2021-07-23	7	1 week forecast	Lockdown 3 easing	0	59977.6	59977.6
1337	2015-11-01	2	2021-07-30	71392.5	1	2021-07-23	7	1 week forecast	Lockdown 3 easing	50	43014.3	72399.7
1338	2015-11-01	2	2021-07-30	71392.5	1	2021-07-23	7	1 week forecast	Lockdown 3 easing	75	32586.1	80647.7
1339	2015-11-01	2	2021-07-30	71392.5	4	2021-07-09	21	3 week forecast	Lockdown 3 easing	0	151190	151190
1340	2015-11-01	2	2021-07-30	71392.5	4	2021-07-09	21	3 week forecast	Lockdown 3 easing	50	139220	165604
1341	2015-11-01	2	2021-07-30	71392.5	4	2021-07-09	21	3 week forecast	Lockdown 3 easing	75	130030	178156
1342	2015-11-01	2	2021-07-30	71392.5	4	2021-07-23	7	1 week forecast	Lockdown 3 easing	0	88901.6	88901.6
1343	2015-11-01	2	2021-07-30	71392.5	4	2021-07-23	7	1 week forecast	Lockdown 3 easing	50	82663.7	97833.2
1344	2015-11-01	2	2021-07-30	71392.5	4	2021-07-23	7	1 week forecast	Lockdown 3 easing	75	77532.1	102138
1345	2015-11-01	2	2021-07-30	71392.5	5	2021-07-09	21	3 week forecast	Lockdown 3 easing	0	126975	126975
1346	2015-11-01	2	2021-07-30	71392.5	5	2021-07-09	21	3 week forecast	Lockdown 3 easing	50	94071.9	158246
1347	2015-11-01	2	2021-07-30	71392.5	5	2021-07-09	21	3 week forecast	Lockdown 3 easing	75	74223.8	185573
1348	2015-11-01	2	2021-07-30	71392.5	5	2021-07-23	7	1 week forecast	Lockdown 3 easing	0	105418	105418
1349	2015-11-01	2	2021-07-30	71392.5	5	2021-07-23	7	1 week forecast	Lockdown 3 easing	50	92920.9	115988
1350	2015-11-01	2	2021-07-30	71392.5	5	2021-07-23	7	1 week forecast	Lockdown 3 easing	75	84510.3	127758
1351	2015-11-01	2	2021-07-30	71392.5	6	2021-07-09	21	3 week forecast	Lockdown 3 easing	0	79102.4	79102.4
1352	2015-11-01	2	2021-07-30	71392.5	6	2021-07-09	21	3 week forecast	Lockdown 3 easing	50	61211.1	98068.6
1353	2015-11-01	2	2021-07-30	71392.5	6	2021-07-09	21	3 week forecast	Lockdown 3 easing	75	52924.1	110032
1354	2015-11-01	2	2021-07-30	71392.5	6	2021-07-23	7	1 week forecast	Lockdown 3 easing	0	100108	100108
1355	2015-11-01	2	2021-07-30	71392.5	6	2021-07-23	7	1 week forecast	Lockdown 3 easing	50	81402.9	121641
1356	2015-11-01	2	2021-07-30	71392.5	6	2021-07-23	7	1 week forecast	Lockdown 3 easing	75	66663.4	130675
1357	2015-11-01	2	2021-07-30	71392.5	baseline_expex_lv	2021-07-09	21	3 week forecast	Lockdown 3 easing	0	142488	142488
1358	2015-11-01	2	2021-07-30	71392.5	baseline_expex_lv	2021-07-09	21	3 week forecast	Lockdown 3 easing	50	142488	142488
1359	2015-11-01	2	2021-07-30	71392.5	baseline_expex_lv	2021-07-09	21	3 week forecast	Lockdown 3 easing	75	142488	142488
1360	2015-11-01	2	2021-07-30	71392.5	baseline_expex_lv	2021-07-23	7	1 week forecast	Lockdown 3 easing	0	107150	107150
1361	2015-11-01	2	2021-07-30	71392.5	baseline_expex_lv	2021-07-23	7	1 week forecast	Lockdown 3 easing	50	107150	107150
1362	2015-11-01	2	2021-07-30	71392.5	baseline_expex_lv	2021-07-23	7	1 week forecast	Lockdown 3 easing	75	107150	107150
1363	2015-11-01	2	2021-07-30	71392.5	baseline_last_val	2021-07-09	21	3 week forecast	Lockdown 3 easing	0	69894.8	69894.8
1364	2015-11-01	2	2021-07-30	71392.5	baseline_last_val	2021-07-09	21	3 week forecast	Lockdown 3 easing	50	69894.8	69894.8
1365	2015-11-01	2	2021-07-30	71392.5	baseline_last_val	2021-07-09	21	3 week forecast	Lockdown 3 easing	75	69894.8	69894.8
1366	2015-11-01	2	2021-07-30	71392.5	baseline_last_val	2021-07-23	7	1 week forecast	Lockdown 3 easing	0	102879	102879
1367	2015-11-01	2	2021-07-30	71392.5	baseline_last_val	2021-07-23	7	1 week forecast	Lockdown 3 easing	50	102879	102879
1368	2015-11-01	2	2021-07-30	71392.5	baseline_last_val	2021-07-23	7	1 week forecast	Lockdown 3 easing	75	102879	102879
1369	2015-11-01	2	2021-08-06	56785.1	1	2021-07-09	28	4 week forecast	Lockdown 3 easing	0	93905.7	93905.7
1370	2015-11-01	2	2021-08-06	56785.1	1	2021-07-09	28	4 week forecast	Lockdown 3 easing	50	81010.6	112552
1371	2015-11-01	2	2021-08-06	56785.1	1	2021-07-09	28	4 week forecast	Lockdown 3 easing	75	74135.8	124831
1372	2015-11-01	2	2021-08-06	56785.1	1	2021-07-23	14	2 week forecast	Lockdown 3 easing	0	57954.1	57954.1
1373	2015-11-01	2	2021-08-06	56785.1	1	2021-07-23	14	2 week forecast	Lockdown 3 easing	50	41960.2	72241.7
1374	2015-11-01	2	2021-08-06	56785.1	1	2021-07-23	14	2 week forecast	Lockdown 3 easing	75	36407.6	82182.1
1375	2015-11-01	2	2021-08-06	56785.1	4	2021-07-09	28	4 week forecast	Lockdown 3 easing	0	200214	200214
1376	2015-11-01	2	2021-08-06	56785.1	4	2021-07-09	28	4 week forecast	Lockdown 3 easing	50	184360	224744
1377	2015-11-01	2	2021-08-06	56785.1	4	2021-07-09	28	4 week forecast	Lockdown 3 easing	75	168598	239291
1378	2015-11-01	2	2021-08-06	56785.1	4	2021-07-23	14	2 week forecast	Lockdown 3 easing	0	84167.2	84167.2
1379	2015-11-01	2	2021-08-06	56785.1	4	2021-07-23	14	2 week forecast	Lockdown 3 easing	50	73901.1	93006.1
1380	2015-11-01	2	2021-08-06	56785.1	4	2021-07-23	14	2 week forecast	Lockdown 3 easing	75	66781.5	98019.3
1381	2015-11-01	2	2021-08-06	56785.1	5	2021-07-09	28	4 week forecast	Lockdown 3 easing	0	149966	149966
1382	2015-11-01	2	2021-08-06	56785.1	5	2021-07-09	28	4 week forecast	Lockdown 3 easing	50	110208	207310
1383	2015-11-01	2	2021-08-06	56785.1	5	2021-07-09	28	4 week forecast	Lockdown 3 easing	75	81628.5	251983
1384	2015-11-01	2	2021-08-06	56785.1	5	2021-07-23	14	2 week forecast	Lockdown 3 easing	0	102922	102922
1385	2015-11-01	2	2021-08-06	56785.1	5	2021-07-23	14	2 week forecast	Lockdown 3 easing	50	90101.4	121439
1386	2015-11-01	2	2021-08-06	56785.1	5	2021-07-23	14	2 week forecast	Lockdown 3 easing	75	74393.8	144587
1387	2015-11-01	2	2021-08-06	56785.1	6	2021-07-09	28	4 week forecast	Lockdown 3 easing	0	114582	114582
1388	2015-11-01	2	2021-08-06	56785.1	6	2021-07-09	28	4 week forecast	Lockdown 3 easing	50	99390.6	132954
1389	2015-11-01	2	2021-08-06	56785.1	6	2021-07-09	28	4 week forecast	Lockdown 3 easing	75	86298.3	148658
1390	2015-11-01	2	2021-08-06	56785.1	6	2021-07-23	14	2 week forecast	Lockdown 3 easing	0	152938	152938
1391	2015-11-01	2	2021-08-06	56785.1	6	2021-07-23	14	2 week forecast	Lockdown 3 easing	50	126452	176767
1392	2015-11-01	2	2021-08-06	56785.1	6	2021-07-23	14	2 week forecast	Lockdown 3 easing	75	114132	187788
1393	2015-11-01	2	2021-08-06	56785.1	baseline_expex_lv	2021-07-09	28	4 week forecast	Lockdown 3 easing	0	180671	180671
1394	2015-11-01	2	2021-08-06	56785.1	baseline_expex_lv	2021-07-09	28	4 week forecast	Lockdown 3 easing	50	180671	180671
1395	2015-11-01	2	2021-08-06	56785.1	baseline_expex_lv	2021-07-09	28	4 week forecast	Lockdown 3 easing	75	180671	180671
1396	2015-11-01	2	2021-08-06	56785.1	baseline_expex_lv	2021-07-23	14	2 week forecast	Lockdown 3 easing	0	111599	111599
1397	2015-11-01	2	2021-08-06	56785.1	baseline_expex_lv	2021-07-23	14	2 week forecast	Lockdown 3 easing	50	111599	111599
1398	2015-11-01	2	2021-08-06	56785.1	baseline_expex_lv	2021-07-23	14	2 week forecast	Lockdown 3 easing	75	111599	111599
1399	2015-11-01	2	2021-08-06	56785.1	baseline_last_val	2021-07-09	28	4 week forecast	Lockdown 3 easing	0	69894.8	69894.8
1400	2015-11-01	2	2021-08-06	56785.1	baseline_last_val	2021-07-09	28	4 week forecast	Lockdown 3 easing	50	69894.8	69894.8
1401	2015-11-01	2	2021-08-06	56785.1	baseline_last_val	2021-07-09	28	4 week forecast	Lockdown 3 easing	75	69894.8	69894.8
1402	2015-11-01	2	2021-08-06	56785.1	baseline_last_val	2021-07-23	14	2 week forecast	Lockdown 3 easing	0	102879	102879
1403	2015-11-01	2	2021-08-06	56785.1	baseline_last_val	2021-07-23	14	2 week forecast	Lockdown 3 easing	50	102879	102879
1404	2015-11-01	2	2021-08-06	56785.1	baseline_last_val	2021-07-23	14	2 week forecast	Lockdown 3 easing	75	102879	102879
1405	2015-11-01	2	2021-08-13	64285.5	1	2021-07-23	21	3 week forecast	Lockdown 3 easing	0	54181.3	54181.3
1406	2015-11-01	2	2021-08-13	64285.5	1	2021-07-23	21	3 week forecast	Lockdown 3 easing	50	42473.4	65626.9
1407	2015-11-01	2	2021-08-13	64285.5	1	2021-07-23	21	3 week forecast	Lockdown 3 easing	75	29108.7	76415.9
1408	2015-11-01	2	2021-08-13	64285.5	1	2021-08-06	7	1 week forecast	Lockdown 3 easing	0	64391.7	64391.7
1409	2015-11-01	2	2021-08-13	64285.5	1	2021-08-06	7	1 week forecast	Lockdown 3 easing	50	55152.3	71896.4
1410	2015-11-01	2	2021-08-13	64285.5	1	2021-08-06	7	1 week forecast	Lockdown 3 easing	75	48831.6	76957.1
1411	2015-11-01	2	2021-08-13	64285.5	4	2021-07-23	21	3 week forecast	Lockdown 3 easing	0	76305.2	76305.2
1412	2015-11-01	2	2021-08-13	64285.5	4	2021-07-23	21	3 week forecast	Lockdown 3 easing	50	66651.4	84865.9
1413	2015-11-01	2	2021-08-13	64285.5	4	2021-07-23	21	3 week forecast	Lockdown 3 easing	75	59968.4	91653.5
1414	2015-11-01	2	2021-08-13	64285.5	4	2021-08-06	7	1 week forecast	Lockdown 3 easing	0	59884.8	59884.8
1415	2015-11-01	2	2021-08-13	64285.5	4	2021-08-06	7	1 week forecast	Lockdown 3 easing	50	55200.9	64197.6
1416	2015-11-01	2	2021-08-13	64285.5	4	2021-08-06	7	1 week forecast	Lockdown 3 easing	75	51374.2	69795.9
1417	2015-11-01	2	2021-08-13	64285.5	5	2021-07-23	21	3 week forecast	Lockdown 3 easing	0	105210	105210
1418	2015-11-01	2	2021-08-13	64285.5	5	2021-07-23	21	3 week forecast	Lockdown 3 easing	50	82738.5	136578
1419	2015-11-01	2	2021-08-13	64285.5	5	2021-07-23	21	3 week forecast	Lockdown 3 easing	75	57468.2	157791
1420	2015-11-01	2	2021-08-13	64285.5	5	2021-08-06	7	1 week forecast	Lockdown 3 easing	0	41165.6	41165.6
1421	2015-11-01	2	2021-08-13	64285.5	5	2021-08-06	7	1 week forecast	Lockdown 3 easing	50	37829.5	47150.1
1422	2015-11-01	2	2021-08-13	64285.5	5	2021-08-06	7	1 week forecast	Lockdown 3 easing	75	35981.6	50318.7
1423	2015-11-01	2	2021-08-13	64285.5	6	2021-07-23	21	3 week forecast	Lockdown 3 easing	0	141811	141811
1424	2015-11-01	2	2021-08-13	64285.5	6	2021-07-23	21	3 week forecast	Lockdown 3 easing	50	114122	160692
1425	2015-11-01	2	2021-08-13	64285.5	6	2021-07-23	21	3 week forecast	Lockdown 3 easing	75	104320	172361
1426	2015-11-01	2	2021-08-13	64285.5	6	2021-08-06	7	1 week forecast	Lockdown 3 easing	0	81297.6	81297.6
1427	2015-11-01	2	2021-08-13	64285.5	6	2021-08-06	7	1 week forecast	Lockdown 3 easing	50	70749.5	89647.2
1428	2015-11-01	2	2021-08-13	64285.5	6	2021-08-06	7	1 week forecast	Lockdown 3 easing	75	65868.6	95942.3
1429	2015-11-01	2	2021-08-13	64285.5	baseline_expex_lv	2021-07-23	21	3 week forecast	Lockdown 3 easing	0	116232	116232
1430	2015-11-01	2	2021-08-13	64285.5	baseline_expex_lv	2021-07-23	21	3 week forecast	Lockdown 3 easing	50	116232	116232
1431	2015-11-01	2	2021-08-13	64285.5	baseline_expex_lv	2021-07-23	21	3 week forecast	Lockdown 3 easing	75	116232	116232
1432	2015-11-01	2	2021-08-13	64285.5	baseline_expex_lv	2021-08-06	7	1 week forecast	Lockdown 3 easing	0	45152	45152
1433	2015-11-01	2	2021-08-13	64285.5	baseline_expex_lv	2021-08-06	7	1 week forecast	Lockdown 3 easing	50	45152	45152
1434	2015-11-01	2	2021-08-13	64285.5	baseline_expex_lv	2021-08-06	7	1 week forecast	Lockdown 3 easing	75	45152	45152
1435	2015-11-01	2	2021-08-13	64285.5	baseline_last_val	2021-07-23	21	3 week forecast	Lockdown 3 easing	0	102879	102879
1436	2015-11-01	2	2021-08-13	64285.5	baseline_last_val	2021-07-23	21	3 week forecast	Lockdown 3 easing	50	102879	102879
1437	2015-11-01	2	2021-08-13	64285.5	baseline_last_val	2021-07-23	21	3 week forecast	Lockdown 3 easing	75	102879	102879
1438	2015-11-01	2	2021-08-13	64285.5	baseline_last_val	2021-08-06	7	1 week forecast	Lockdown 3 easing	0	56738.2	56738.2
1439	2015-11-01	2	2021-08-13	64285.5	baseline_last_val	2021-08-06	7	1 week forecast	Lockdown 3 easing	50	56738.2	56738.2
1440	2015-11-01	2	2021-08-13	64285.5	baseline_last_val	2021-08-06	7	1 week forecast	Lockdown 3 easing	75	56738.2	56738.2
1441	2015-11-01	2	2021-08-20	71076.2	1	2021-07-23	28	4 week forecast	Lockdown 3 easing	0	49854.4	49854.4
1442	2015-11-01	2	2021-08-20	71076.2	1	2021-07-23	28	4 week forecast	Lockdown 3 easing	50	38367.4	66417
1443	2015-11-01	2	2021-08-20	71076.2	1	2021-07-23	28	4 week forecast	Lockdown 3 easing	75	27026.9	77755.4
1444	2015-11-01	2	2021-08-20	71076.2	1	2021-08-06	14	2 week forecast	Lockdown 3 easing	0	68023	68023
1445	2015-11-01	2	2021-08-20	71076.2	1	2021-08-06	14	2 week forecast	Lockdown 3 easing	50	56670.8	76079.8
1446	2015-11-01	2	2021-08-20	71076.2	1	2021-08-06	14	2 week forecast	Lockdown 3 easing	75	51396.8	83917.6
1447	2015-11-01	2	2021-08-20	71076.2	4	2021-07-23	28	4 week forecast	Lockdown 3 easing	0	70796.4	70796.4
1448	2015-11-01	2	2021-08-20	71076.2	4	2021-07-23	28	4 week forecast	Lockdown 3 easing	50	62207	81950
1449	2015-11-01	2	2021-08-20	71076.2	4	2021-07-23	28	4 week forecast	Lockdown 3 easing	75	54327	88376.2
1450	2015-11-01	2	2021-08-20	71076.2	4	2021-08-06	14	2 week forecast	Lockdown 3 easing	0	62132.8	62132.8
1451	2015-11-01	2	2021-08-20	71076.2	4	2021-08-06	14	2 week forecast	Lockdown 3 easing	50	55124.3	68417.5
1452	2015-11-01	2	2021-08-20	71076.2	4	2021-08-06	14	2 week forecast	Lockdown 3 easing	75	51224.3	73230.3
1453	2015-11-01	2	2021-08-20	71076.2	5	2021-07-23	28	4 week forecast	Lockdown 3 easing	0	111574	111574
1454	2015-11-01	2	2021-08-20	71076.2	5	2021-07-23	28	4 week forecast	Lockdown 3 easing	50	75381.7	151988
1455	2015-11-01	2	2021-08-20	71076.2	5	2021-07-23	28	4 week forecast	Lockdown 3 easing	75	48287.2	185836
1456	2015-11-01	2	2021-08-20	71076.2	5	2021-08-06	14	2 week forecast	Lockdown 3 easing	0	31611	31611
1457	2015-11-01	2	2021-08-20	71076.2	5	2021-08-06	14	2 week forecast	Lockdown 3 easing	50	26727	38048.7
1458	2015-11-01	2	2021-08-20	71076.2	5	2021-08-06	14	2 week forecast	Lockdown 3 easing	75	20444.7	43848.1
1459	2015-11-01	2	2021-08-20	71076.2	6	2021-07-23	28	4 week forecast	Lockdown 3 easing	0	107938	107938
1460	2015-11-01	2	2021-08-20	71076.2	6	2021-07-23	28	4 week forecast	Lockdown 3 easing	50	86500.5	133302
1461	2015-11-01	2	2021-08-20	71076.2	6	2021-07-23	28	4 week forecast	Lockdown 3 easing	75	76150.1	152622
1462	2015-11-01	2	2021-08-20	71076.2	6	2021-08-06	14	2 week forecast	Lockdown 3 easing	0	85045.2	85045.2
1463	2015-11-01	2	2021-08-20	71076.2	6	2021-08-06	14	2 week forecast	Lockdown 3 easing	50	74469.4	95629.5
1464	2015-11-01	2	2021-08-20	71076.2	6	2021-08-06	14	2 week forecast	Lockdown 3 easing	75	67747.7	105166
1465	2015-11-01	2	2021-08-20	71076.2	baseline_expex_lv	2021-07-23	28	4 week forecast	Lockdown 3 easing	0	121058	121058
1466	2015-11-01	2	2021-08-20	71076.2	baseline_expex_lv	2021-07-23	28	4 week forecast	Lockdown 3 easing	50	121058	121058
1467	2015-11-01	2	2021-08-20	71076.2	baseline_expex_lv	2021-07-23	28	4 week forecast	Lockdown 3 easing	75	121058	121058
1468	2015-11-01	2	2021-08-20	71076.2	baseline_expex_lv	2021-08-06	14	2 week forecast	Lockdown 3 easing	0	35931.7	35931.7
1469	2015-11-01	2	2021-08-20	71076.2	baseline_expex_lv	2021-08-06	14	2 week forecast	Lockdown 3 easing	50	35931.7	35931.7
1470	2015-11-01	2	2021-08-20	71076.2	baseline_expex_lv	2021-08-06	14	2 week forecast	Lockdown 3 easing	75	35931.7	35931.7
1471	2015-11-01	2	2021-08-20	71076.2	baseline_last_val	2021-07-23	28	4 week forecast	Lockdown 3 easing	0	102879	102879
1472	2015-11-01	2	2021-08-20	71076.2	baseline_last_val	2021-07-23	28	4 week forecast	Lockdown 3 easing	50	102879	102879
1473	2015-11-01	2	2021-08-20	71076.2	baseline_last_val	2021-07-23	28	4 week forecast	Lockdown 3 easing	75	102879	102879
1474	2015-11-01	2	2021-08-20	71076.2	baseline_last_val	2021-08-06	14	2 week forecast	Lockdown 3 easing	0	56738.2	56738.2
1475	2015-11-01	2	2021-08-20	71076.2	baseline_last_val	2021-08-06	14	2 week forecast	Lockdown 3 easing	50	56738.2	56738.2
1476	2015-11-01	2	2021-08-20	71076.2	baseline_last_val	2021-08-06	14	2 week forecast	Lockdown 3 easing	75	56738.2	56738.2
1477	2015-11-01	2	2021-08-27	68905.3	1	2021-08-06	21	3 week forecast	Lockdown 3 easing	0	69256.5	69256.5
1478	2015-11-01	2	2021-08-27	68905.3	1	2021-08-06	21	3 week forecast	Lockdown 3 easing	50	64325.1	81776.2
1479	2015-11-01	2	2021-08-27	68905.3	1	2021-08-06	21	3 week forecast	Lockdown 3 easing	75	55574.6	88439.5
1480	2015-11-01	2	2021-08-27	68905.3	1	2021-08-20	7	1 week forecast	Lockdown 3 easing	0	61145	61145
1481	2015-11-01	2	2021-08-27	68905.3	1	2021-08-20	7	1 week forecast	Lockdown 3 easing	50	51567.9	70721
1482	2015-11-01	2	2021-08-27	68905.3	1	2021-08-20	7	1 week forecast	Lockdown 3 easing	75	44975.5	75505.8
1483	2015-11-01	2	2021-08-27	68905.3	4	2021-08-06	21	3 week forecast	Lockdown 3 easing	0	65682.8	65682.8
1484	2015-11-01	2	2021-08-27	68905.3	4	2021-08-06	21	3 week forecast	Lockdown 3 easing	50	59515.8	73078.1
1485	2015-11-01	2	2021-08-27	68905.3	4	2021-08-06	21	3 week forecast	Lockdown 3 easing	75	54830.3	78906.3
1486	2015-11-01	2	2021-08-27	68905.3	4	2021-08-20	7	1 week forecast	Lockdown 3 easing	0	67081.9	67081.9
1487	2015-11-01	2	2021-08-27	68905.3	4	2021-08-20	7	1 week forecast	Lockdown 3 easing	50	62951.9	70269.4
1488	2015-11-01	2	2021-08-27	68905.3	4	2021-08-20	7	1 week forecast	Lockdown 3 easing	75	59910.1	73699.6
1489	2015-11-01	2	2021-08-27	68905.3	5	2021-08-06	21	3 week forecast	Lockdown 3 easing	0	24192.6	24192.6
1490	2015-11-01	2	2021-08-27	68905.3	5	2021-08-06	21	3 week forecast	Lockdown 3 easing	50	18448.4	32140.5
1491	2015-11-01	2	2021-08-27	68905.3	5	2021-08-06	21	3 week forecast	Lockdown 3 easing	75	14020.5	38287.3
1492	2015-11-01	2	2021-08-27	68905.3	5	2021-08-20	7	1 week forecast	Lockdown 3 easing	0	74411.9	74411.9
1493	2015-11-01	2	2021-08-27	68905.3	5	2021-08-20	7	1 week forecast	Lockdown 3 easing	50	68180.4	78903.3
1494	2015-11-01	2	2021-08-27	68905.3	5	2021-08-20	7	1 week forecast	Lockdown 3 easing	75	64003.8	83452.2
1495	2015-11-01	2	2021-08-27	68905.3	6	2021-08-06	21	3 week forecast	Lockdown 3 easing	0	97319.9	97319.9
1496	2015-11-01	2	2021-08-27	68905.3	6	2021-08-06	21	3 week forecast	Lockdown 3 easing	50	85394.1	112294
1497	2015-11-01	2	2021-08-27	68905.3	6	2021-08-06	21	3 week forecast	Lockdown 3 easing	75	75100.8	124275
1498	2015-11-01	2	2021-08-27	68905.3	6	2021-08-20	7	1 week forecast	Lockdown 3 easing	0	45712.9	45712.9
1499	2015-11-01	2	2021-08-27	68905.3	6	2021-08-20	7	1 week forecast	Lockdown 3 easing	50	33963.2	60714.2
1500	2015-11-01	2	2021-08-27	68905.3	6	2021-08-20	7	1 week forecast	Lockdown 3 easing	75	24436.2	73558.3
1501	2015-11-01	2	2021-08-27	68905.3	baseline_expex_lv	2021-08-06	21	3 week forecast	Lockdown 3 easing	0	28594.2	28594.2
1502	2015-11-01	2	2021-08-27	68905.3	baseline_expex_lv	2021-08-06	21	3 week forecast	Lockdown 3 easing	50	28594.2	28594.2
1503	2015-11-01	2	2021-08-27	68905.3	baseline_expex_lv	2021-08-06	21	3 week forecast	Lockdown 3 easing	75	28594.2	28594.2
1504	2015-11-01	2	2021-08-27	68905.3	baseline_expex_lv	2021-08-20	7	1 week forecast	Lockdown 3 easing	0	79125.4	79125.4
1505	2015-11-01	2	2021-08-27	68905.3	baseline_expex_lv	2021-08-20	7	1 week forecast	Lockdown 3 easing	50	79125.4	79125.4
1506	2015-11-01	2	2021-08-27	68905.3	baseline_expex_lv	2021-08-20	7	1 week forecast	Lockdown 3 easing	75	79125.4	79125.4
1507	2015-11-01	2	2021-08-27	68905.3	baseline_last_val	2021-08-06	21	3 week forecast	Lockdown 3 easing	0	56738.2	56738.2
1508	2015-11-01	2	2021-08-27	68905.3	baseline_last_val	2021-08-06	21	3 week forecast	Lockdown 3 easing	50	56738.2	56738.2
1509	2015-11-01	2	2021-08-27	68905.3	baseline_last_val	2021-08-06	21	3 week forecast	Lockdown 3 easing	75	56738.2	56738.2
1510	2015-11-01	2	2021-08-27	68905.3	baseline_last_val	2021-08-20	7	1 week forecast	Lockdown 3 easing	0	71078.8	71078.8
1511	2015-11-01	2	2021-08-27	68905.3	baseline_last_val	2021-08-20	7	1 week forecast	Lockdown 3 easing	50	71078.8	71078.8
1512	2015-11-01	2	2021-08-27	68905.3	baseline_last_val	2021-08-20	7	1 week forecast	Lockdown 3 easing	75	71078.8	71078.8
1513	2015-11-01	2	2021-09-03	65025.9	1	2021-08-06	28	4 week forecast	Lockdown 3 easing	0	80913.9	80913.9
1514	2015-11-01	2	2021-09-03	65025.9	1	2021-08-06	28	4 week forecast	Lockdown 3 easing	50	68103.6	92197.7
1515	2015-11-01	2	2021-09-03	65025.9	1	2021-08-06	28	4 week forecast	Lockdown 3 easing	75	61241.1	100853
1516	2015-11-01	2	2021-09-03	65025.9	1	2021-08-20	14	2 week forecast	Lockdown 3 easing	0	59898.2	59898.2
1517	2015-11-01	2	2021-09-03	65025.9	1	2021-08-20	14	2 week forecast	Lockdown 3 easing	50	53440.2	68546.1
1518	2015-11-01	2	2021-09-03	65025.9	1	2021-08-20	14	2 week forecast	Lockdown 3 easing	75	45520.7	74924.2
1519	2015-11-01	2	2021-09-03	65025.9	4	2021-08-06	28	4 week forecast	Lockdown 3 easing	0	68583.9	68583.9
1520	2015-11-01	2	2021-09-03	65025.9	4	2021-08-06	28	4 week forecast	Lockdown 3 easing	50	60960.3	77600.7
1521	2015-11-01	2	2021-09-03	65025.9	4	2021-08-06	28	4 week forecast	Lockdown 3 easing	75	56947.4	82692.4
1522	2015-11-01	2	2021-09-03	65025.9	4	2021-08-20	14	2 week forecast	Lockdown 3 easing	0	64682.9	64682.9
1523	2015-11-01	2	2021-09-03	65025.9	4	2021-08-20	14	2 week forecast	Lockdown 3 easing	50	59252.7	71171.4
1524	2015-11-01	2	2021-09-03	65025.9	4	2021-08-20	14	2 week forecast	Lockdown 3 easing	75	55294.1	74903.8
1525	2015-11-01	2	2021-09-03	65025.9	5	2021-08-06	28	4 week forecast	Lockdown 3 easing	0	18622.1	18622.1
1526	2015-11-01	2	2021-09-03	65025.9	5	2021-08-06	28	4 week forecast	Lockdown 3 easing	50	10895.8	27324
1527	2015-11-01	2	2021-09-03	65025.9	5	2021-08-06	28	4 week forecast	Lockdown 3 easing	75	6575.81	34895.6
1528	2015-11-01	2	2021-09-03	65025.9	5	2021-08-20	14	2 week forecast	Lockdown 3 easing	0	78886.1	78886.1
1529	2015-11-01	2	2021-09-03	65025.9	5	2021-08-20	14	2 week forecast	Lockdown 3 easing	50	67701.6	88288.4
1530	2015-11-01	2	2021-09-03	65025.9	5	2021-08-20	14	2 week forecast	Lockdown 3 easing	75	63623.4	95013.2
1531	2015-11-01	2	2021-09-03	65025.9	6	2021-08-06	28	4 week forecast	Lockdown 3 easing	0	105092	105092
1532	2015-11-01	2	2021-09-03	65025.9	6	2021-08-06	28	4 week forecast	Lockdown 3 easing	50	92971.5	128646
1533	2015-11-01	2	2021-09-03	65025.9	6	2021-08-06	28	4 week forecast	Lockdown 3 easing	75	79878.1	139799
1534	2015-11-01	2	2021-09-03	65025.9	6	2021-08-20	14	2 week forecast	Lockdown 3 easing	0	61073.2	61073.2
1535	2015-11-01	2	2021-09-03	65025.9	6	2021-08-20	14	2 week forecast	Lockdown 3 easing	50	41388.8	72577.7
1536	2015-11-01	2	2021-09-03	65025.9	6	2021-08-20	14	2 week forecast	Lockdown 3 easing	75	30546.8	76980.2
1537	2015-11-01	2	2021-09-03	65025.9	baseline_expex_lv	2021-08-06	28	4 week forecast	Lockdown 3 easing	0	22755.1	22755.1
1538	2015-11-01	2	2021-09-03	65025.9	baseline_expex_lv	2021-08-06	28	4 week forecast	Lockdown 3 easing	50	22755.1	22755.1
1539	2015-11-01	2	2021-09-03	65025.9	baseline_expex_lv	2021-08-06	28	4 week forecast	Lockdown 3 easing	75	22755.1	22755.1
1540	2015-11-01	2	2021-09-03	65025.9	baseline_expex_lv	2021-08-20	14	2 week forecast	Lockdown 3 easing	0	88083.1	88083.1
1541	2015-11-01	2	2021-09-03	65025.9	baseline_expex_lv	2021-08-20	14	2 week forecast	Lockdown 3 easing	50	88083.1	88083.1
1542	2015-11-01	2	2021-09-03	65025.9	baseline_expex_lv	2021-08-20	14	2 week forecast	Lockdown 3 easing	75	88083.1	88083.1
1543	2015-11-01	2	2021-09-03	65025.9	baseline_last_val	2021-08-06	28	4 week forecast	Lockdown 3 easing	0	56738.2	56738.2
1544	2015-11-01	2	2021-09-03	65025.9	baseline_last_val	2021-08-06	28	4 week forecast	Lockdown 3 easing	50	56738.2	56738.2
1545	2015-11-01	2	2021-09-03	65025.9	baseline_last_val	2021-08-06	28	4 week forecast	Lockdown 3 easing	75	56738.2	56738.2
1546	2015-11-01	2	2021-09-03	65025.9	baseline_last_val	2021-08-20	14	2 week forecast	Lockdown 3 easing	0	71078.8	71078.8
1547	2015-11-01	2	2021-09-03	65025.9	baseline_last_val	2021-08-20	14	2 week forecast	Lockdown 3 easing	50	71078.8	71078.8
1548	2015-11-01	2	2021-09-03	65025.9	baseline_last_val	2021-08-20	14	2 week forecast	Lockdown 3 easing	75	71078.8	71078.8
1549	2015-11-01	2	2021-09-10	75129.3	1	2021-08-20	21	3 week forecast	Lockdown 3 easing	0	55334.5	55334.5
1550	2015-11-01	2	2021-09-10	75129.3	1	2021-08-20	21	3 week forecast	Lockdown 3 easing	50	45591.3	67976.7
1551	2015-11-01	2	2021-09-10	75129.3	1	2021-08-20	21	3 week forecast	Lockdown 3 easing	75	41415.8	74065.1
1552	2015-11-01	2	2021-09-10	75129.3	1	2021-09-03	7	1 week forecast	Lockdown 3 easing	0	65811.8	65811.8
1553	2015-11-01	2	2021-09-10	75129.3	1	2021-09-03	7	1 week forecast	Lockdown 3 easing	50	55464.4	73841.9
1554	2015-11-01	2	2021-09-10	75129.3	1	2021-09-03	7	1 week forecast	Lockdown 3 easing	75	48253.9	76951.3
1555	2015-11-01	2	2021-09-10	75129.3	4	2021-08-20	21	3 week forecast	Lockdown 3 easing	0	62133.1	62133.1
1556	2015-11-01	2	2021-09-10	75129.3	4	2021-08-20	21	3 week forecast	Lockdown 3 easing	50	55952.7	68889.9
1557	2015-11-01	2	2021-09-10	75129.3	4	2021-08-20	21	3 week forecast	Lockdown 3 easing	75	52484.2	73193.3
1558	2015-11-01	2	2021-09-10	75129.3	4	2021-09-03	7	1 week forecast	Lockdown 3 easing	0	58948.4	58948.4
1559	2015-11-01	2	2021-09-10	75129.3	4	2021-09-03	7	1 week forecast	Lockdown 3 easing	50	54808.4	63466.9
1560	2015-11-01	2	2021-09-10	75129.3	4	2021-09-03	7	1 week forecast	Lockdown 3 easing	75	51761.8	65663.1
1561	2015-11-01	2	2021-09-10	75129.3	5	2021-08-20	21	3 week forecast	Lockdown 3 easing	0	83087.1	83087.1
1562	2015-11-01	2	2021-09-10	75129.3	5	2021-08-20	21	3 week forecast	Lockdown 3 easing	50	71004.4	94322.5
1563	2015-11-01	2	2021-09-10	75129.3	5	2021-08-20	21	3 week forecast	Lockdown 3 easing	75	57334.2	110916
1564	2015-11-01	2	2021-09-10	75129.3	5	2021-09-03	7	1 week forecast	Lockdown 3 easing	0	59665.8	59665.8
1565	2015-11-01	2	2021-09-10	75129.3	5	2021-09-03	7	1 week forecast	Lockdown 3 easing	50	54588.5	63676.9
1566	2015-11-01	2	2021-09-10	75129.3	5	2021-09-03	7	1 week forecast	Lockdown 3 easing	75	51012.3	68088.5
1567	2015-11-01	2	2021-09-10	75129.3	6	2021-08-20	21	3 week forecast	Lockdown 3 easing	0	57037.2	57037.2
1568	2015-11-01	2	2021-09-10	75129.3	6	2021-08-20	21	3 week forecast	Lockdown 3 easing	50	40152.9	77702.7
1569	2015-11-01	2	2021-09-10	75129.3	6	2021-08-20	21	3 week forecast	Lockdown 3 easing	75	24509.1	84452
1570	2015-11-01	2	2021-09-10	75129.3	6	2021-09-03	7	1 week forecast	Lockdown 3 easing	0	58855.5	58855.5
1571	2015-11-01	2	2021-09-10	75129.3	6	2021-09-03	7	1 week forecast	Lockdown 3 easing	50	51103.4	66658.7
1572	2015-11-01	2	2021-09-10	75129.3	6	2021-09-03	7	1 week forecast	Lockdown 3 easing	75	44078.8	74410.1
1573	2015-11-01	2	2021-09-10	75129.3	baseline_expex_lv	2021-08-20	21	3 week forecast	Lockdown 3 easing	0	98054.8	98054.8
1574	2015-11-01	2	2021-09-10	75129.3	baseline_expex_lv	2021-08-20	21	3 week forecast	Lockdown 3 easing	50	98054.8	98054.8
1575	2015-11-01	2	2021-09-10	75129.3	baseline_expex_lv	2021-08-20	21	3 week forecast	Lockdown 3 easing	75	98054.8	98054.8
1576	2015-11-01	2	2021-09-10	75129.3	baseline_expex_lv	2021-09-03	7	1 week forecast	Lockdown 3 easing	0	62530.8	62530.8
1577	2015-11-01	2	2021-09-10	75129.3	baseline_expex_lv	2021-09-03	7	1 week forecast	Lockdown 3 easing	50	62530.8	62530.8
1578	2015-11-01	2	2021-09-10	75129.3	baseline_expex_lv	2021-09-03	7	1 week forecast	Lockdown 3 easing	75	62530.8	62530.8
1579	2015-11-01	2	2021-09-10	75129.3	baseline_last_val	2021-08-20	21	3 week forecast	Lockdown 3 easing	0	71078.8	71078.8
1580	2015-11-01	2	2021-09-10	75129.3	baseline_last_val	2021-08-20	21	3 week forecast	Lockdown 3 easing	50	71078.8	71078.8
1581	2015-11-01	2	2021-09-10	75129.3	baseline_last_val	2021-08-20	21	3 week forecast	Lockdown 3 easing	75	71078.8	71078.8
1582	2015-11-01	2	2021-09-10	75129.3	baseline_last_val	2021-09-03	7	1 week forecast	Lockdown 3 easing	0	65470.3	65470.3
1583	2015-11-01	2	2021-09-10	75129.3	baseline_last_val	2021-09-03	7	1 week forecast	Lockdown 3 easing	50	65470.3	65470.3
1584	2015-11-01	2	2021-09-10	75129.3	baseline_last_val	2021-09-03	7	1 week forecast	Lockdown 3 easing	75	65470.3	65470.3
1585	2015-11-01	2	2021-09-17	133947	1	2021-08-20	28	4 week forecast	Lockdown 3 easing	0	53916.5	53916.5
1586	2015-11-01	2	2021-09-17	133947	1	2021-08-20	28	4 week forecast	Lockdown 3 easing	50	42487.9	62763.5
1587	2015-11-01	2	2021-09-17	133947	1	2021-08-20	28	4 week forecast	Lockdown 3 easing	75	32991.4	69469.3
1588	2015-11-01	2	2021-09-17	133947	1	2021-09-03	14	2 week forecast	Lockdown 3 easing	0	62328.4	62328.4
1589	2015-11-01	2	2021-09-17	133947	1	2021-09-03	14	2 week forecast	Lockdown 3 easing	50	55207.6	71049.1
1590	2015-11-01	2	2021-09-17	133947	1	2021-09-03	14	2 week forecast	Lockdown 3 easing	75	48201.9	79141.7
1591	2015-11-01	2	2021-09-17	133947	4	2021-08-20	28	4 week forecast	Lockdown 3 easing	0	61168.2	61168.2
1592	2015-11-01	2	2021-09-17	133947	4	2021-08-20	28	4 week forecast	Lockdown 3 easing	50	54514.7	67143.8
1593	2015-11-01	2	2021-09-17	133947	4	2021-08-20	28	4 week forecast	Lockdown 3 easing	75	49435.7	71937.8
1594	2015-11-01	2	2021-09-17	133947	4	2021-09-03	14	2 week forecast	Lockdown 3 easing	0	55979	55979
1595	2015-11-01	2	2021-09-17	133947	4	2021-09-03	14	2 week forecast	Lockdown 3 easing	50	50695.2	59770.2
1596	2015-11-01	2	2021-09-17	133947	4	2021-09-03	14	2 week forecast	Lockdown 3 easing	75	47866	61731.4
1597	2015-11-01	2	2021-09-17	133947	5	2021-08-20	28	4 week forecast	Lockdown 3 easing	0	85356.2	85356.2
1598	2015-11-01	2	2021-09-17	133947	5	2021-08-20	28	4 week forecast	Lockdown 3 easing	50	68999.9	104443
1599	2015-11-01	2	2021-09-17	133947	5	2021-08-20	28	4 week forecast	Lockdown 3 easing	75	57900.6	122809
1600	2015-11-01	2	2021-09-17	133947	5	2021-09-03	14	2 week forecast	Lockdown 3 easing	0	53319.1	53319.1
1601	2015-11-01	2	2021-09-17	133947	5	2021-09-03	14	2 week forecast	Lockdown 3 easing	50	47902.9	62837.1
1602	2015-11-01	2	2021-09-17	133947	5	2021-09-03	14	2 week forecast	Lockdown 3 easing	75	44618.6	68879.6
1603	2015-11-01	2	2021-09-17	133947	6	2021-08-20	28	4 week forecast	Lockdown 3 easing	0	52334	52334
1604	2015-11-01	2	2021-09-17	133947	6	2021-08-20	28	4 week forecast	Lockdown 3 easing	50	37291.9	70532.9
1605	2015-11-01	2	2021-09-17	133947	6	2021-08-20	28	4 week forecast	Lockdown 3 easing	75	24822.6	80215.5
1606	2015-11-01	2	2021-09-17	133947	6	2021-09-03	14	2 week forecast	Lockdown 3 easing	0	58331.6	58331.6
1607	2015-11-01	2	2021-09-17	133947	6	2021-09-03	14	2 week forecast	Lockdown 3 easing	50	49155.5	65417.5
1608	2015-11-01	2	2021-09-17	133947	6	2021-09-03	14	2 week forecast	Lockdown 3 easing	75	41920.7	71970.2
1609	2015-11-01	2	2021-09-17	133947	baseline_expex_lv	2021-08-20	28	4 week forecast	Lockdown 3 easing	0	109155	109155
1610	2015-11-01	2	2021-09-17	133947	baseline_expex_lv	2021-08-20	28	4 week forecast	Lockdown 3 easing	50	109155	109155
1611	2015-11-01	2	2021-09-17	133947	baseline_expex_lv	2021-08-20	28	4 week forecast	Lockdown 3 easing	75	109155	109155
1612	2015-11-01	2	2021-09-17	133947	baseline_expex_lv	2021-09-03	14	2 week forecast	Lockdown 3 easing	0	59723.3	59723.3
1613	2015-11-01	2	2021-09-17	133947	baseline_expex_lv	2021-09-03	14	2 week forecast	Lockdown 3 easing	50	59723.3	59723.3
1614	2015-11-01	2	2021-09-17	133947	baseline_expex_lv	2021-09-03	14	2 week forecast	Lockdown 3 easing	75	59723.3	59723.3
1615	2015-11-01	2	2021-09-17	133947	baseline_last_val	2021-08-20	28	4 week forecast	Lockdown 3 easing	0	71078.8	71078.8
1616	2015-11-01	2	2021-09-17	133947	baseline_last_val	2021-08-20	28	4 week forecast	Lockdown 3 easing	50	71078.8	71078.8
1617	2015-11-01	2	2021-09-17	133947	baseline_last_val	2021-08-20	28	4 week forecast	Lockdown 3 easing	75	71078.8	71078.8
1618	2015-11-01	2	2021-09-17	133947	baseline_last_val	2021-09-03	14	2 week forecast	Lockdown 3 easing	0	65470.3	65470.3
1619	2015-11-01	2	2021-09-17	133947	baseline_last_val	2021-09-03	14	2 week forecast	Lockdown 3 easing	50	65470.3	65470.3
1620	2015-11-01	2	2021-09-17	133947	baseline_last_val	2021-09-03	14	2 week forecast	Lockdown 3 easing	75	65470.3	65470.3
1621	2015-11-01	2	2021-09-24	216355	1	2021-09-03	21	3 week forecast	Lockdown 3 easing	0	66365.3	66365.3
1622	2015-11-01	2	2021-09-24	216355	1	2021-09-03	21	3 week forecast	Lockdown 3 easing	50	54716.6	77445.4
1623	2015-11-01	2	2021-09-24	216355	1	2021-09-03	21	3 week forecast	Lockdown 3 easing	75	48677.6	82271.2
1624	2015-11-01	2	2021-09-24	216355	1	2021-09-17	7	1 week forecast	Lockdown 3 easing	0	63575.9	63575.9
1625	2015-11-01	2	2021-09-24	216355	1	2021-09-17	7	1 week forecast	Lockdown 3 easing	50	45513.7	90192.1
1626	2015-11-01	2	2021-09-24	216355	1	2021-09-17	7	1 week forecast	Lockdown 3 easing	75	32462.1	103033
1627	2015-11-01	2	2021-09-24	216355	4	2021-09-03	21	3 week forecast	Lockdown 3 easing	0	51334.9	51334.9
1628	2015-11-01	2	2021-09-24	216355	4	2021-09-03	21	3 week forecast	Lockdown 3 easing	50	46824.2	57858.6
1629	2015-11-01	2	2021-09-24	216355	4	2021-09-03	21	3 week forecast	Lockdown 3 easing	75	42717.1	60258.1
1630	2015-11-01	2	2021-09-24	216355	4	2021-09-17	7	1 week forecast	Lockdown 3 easing	0	145449	145449
1631	2015-11-01	2	2021-09-24	216355	4	2021-09-17	7	1 week forecast	Lockdown 3 easing	50	131976	156242
1632	2015-11-01	2	2021-09-24	216355	4	2021-09-17	7	1 week forecast	Lockdown 3 easing	75	116640	167560
1633	2015-11-01	2	2021-09-24	216355	5	2021-09-03	21	3 week forecast	Lockdown 3 easing	0	49858.6	49858.6
1634	2015-11-01	2	2021-09-24	216355	5	2021-09-03	21	3 week forecast	Lockdown 3 easing	50	42255.1	57952.7
1635	2015-11-01	2	2021-09-24	216355	5	2021-09-03	21	3 week forecast	Lockdown 3 easing	75	36312.7	67141.2
1636	2015-11-01	2	2021-09-24	216355	5	2021-09-17	7	1 week forecast	Lockdown 3 easing	0	204212	204212
1637	2015-11-01	2	2021-09-24	216355	5	2021-09-17	7	1 week forecast	Lockdown 3 easing	50	183774	218282
1638	2015-11-01	2	2021-09-24	216355	5	2021-09-17	7	1 week forecast	Lockdown 3 easing	75	175408	240848
1639	2015-11-01	2	2021-09-24	216355	6	2021-09-03	21	3 week forecast	Lockdown 3 easing	0	56451.6	56451.6
1640	2015-11-01	2	2021-09-24	216355	6	2021-09-03	21	3 week forecast	Lockdown 3 easing	50	48041	66323.8
1641	2015-11-01	2	2021-09-24	216355	6	2021-09-03	21	3 week forecast	Lockdown 3 easing	75	38747.7	72170.2
1642	2015-11-01	2	2021-09-24	216355	6	2021-09-17	7	1 week forecast	Lockdown 3 easing	0	62073.2	62073.2
1643	2015-11-01	2	2021-09-24	216355	6	2021-09-17	7	1 week forecast	Lockdown 3 easing	50	47877.8	75658.8
1644	2015-11-01	2	2021-09-24	216355	6	2021-09-17	7	1 week forecast	Lockdown 3 easing	75	39764.7	86861.2
1645	2015-11-01	2	2021-09-24	216355	baseline_expex_lv	2021-09-03	21	3 week forecast	Lockdown 3 easing	0	57041.8	57041.8
1646	2015-11-01	2	2021-09-24	216355	baseline_expex_lv	2021-09-03	21	3 week forecast	Lockdown 3 easing	50	57041.8	57041.8
1647	2015-11-01	2	2021-09-24	216355	baseline_expex_lv	2021-09-03	21	3 week forecast	Lockdown 3 easing	75	57041.8	57041.8
1648	2015-11-01	2	2021-09-24	216355	baseline_expex_lv	2021-09-17	7	1 week forecast	Lockdown 3 easing	0	234011	234011
1649	2015-11-01	2	2021-09-24	216355	baseline_expex_lv	2021-09-17	7	1 week forecast	Lockdown 3 easing	50	234011	234011
1650	2015-11-01	2	2021-09-24	216355	baseline_expex_lv	2021-09-17	7	1 week forecast	Lockdown 3 easing	75	234011	234011
1651	2015-11-01	2	2021-09-24	216355	baseline_last_val	2021-09-03	21	3 week forecast	Lockdown 3 easing	0	65470.3	65470.3
1652	2015-11-01	2	2021-09-24	216355	baseline_last_val	2021-09-03	21	3 week forecast	Lockdown 3 easing	50	65470.3	65470.3
1653	2015-11-01	2	2021-09-24	216355	baseline_last_val	2021-09-03	21	3 week forecast	Lockdown 3 easing	75	65470.3	65470.3
1654	2015-11-01	2	2021-09-24	216355	baseline_last_val	2021-09-17	7	1 week forecast	Lockdown 3 easing	0	132700	132700
1655	2015-11-01	2	2021-09-24	216355	baseline_last_val	2021-09-17	7	1 week forecast	Lockdown 3 easing	50	132700	132700
1656	2015-11-01	2	2021-09-24	216355	baseline_last_val	2021-09-17	7	1 week forecast	Lockdown 3 easing	75	132700	132700
1657	2015-11-01	2	2021-10-01	203170	1	2021-09-03	28	4 week forecast	Lockdown 3 easing	0	66217.1	66217.1
1658	2015-11-01	2	2021-10-01	203170	1	2021-09-03	28	4 week forecast	Lockdown 3 easing	50	57355.4	75067.2
1659	2015-11-01	2	2021-10-01	203170	1	2021-09-03	28	4 week forecast	Lockdown 3 easing	75	50373.5	85635.1
1660	2015-11-01	2	2021-10-01	203170	1	2021-09-17	14	2 week forecast	Lockdown 3 easing	0	82319.4	82319.4
1661	2015-11-01	2	2021-10-01	203170	1	2021-09-17	14	2 week forecast	Lockdown 3 easing	50	64993.4	101482
1662	2015-11-01	2	2021-10-01	203170	1	2021-09-17	14	2 week forecast	Lockdown 3 easing	75	50009.8	115257
1663	2015-11-01	2	2021-10-01	203170	4	2021-09-03	28	4 week forecast	Lockdown 3 easing	0	47447.9	47447.9
1664	2015-11-01	2	2021-10-01	203170	4	2021-09-03	28	4 week forecast	Lockdown 3 easing	50	41521.2	52959.6
1665	2015-11-01	2	2021-10-01	203170	4	2021-09-03	28	4 week forecast	Lockdown 3 easing	75	38244.8	59343.2
1666	2015-11-01	2	2021-10-01	203170	4	2021-09-17	14	2 week forecast	Lockdown 3 easing	0	171245	171245
1667	2015-11-01	2	2021-10-01	203170	4	2021-09-17	14	2 week forecast	Lockdown 3 easing	50	148718	199222
1668	2015-11-01	2	2021-10-01	203170	4	2021-09-17	14	2 week forecast	Lockdown 3 easing	75	132183	218269
1669	2015-11-01	2	2021-10-01	203170	5	2021-09-03	28	4 week forecast	Lockdown 3 easing	0	45787.5	45787.5
1670	2015-11-01	2	2021-10-01	203170	5	2021-09-03	28	4 week forecast	Lockdown 3 easing	50	36589.1	54768.8
1671	2015-11-01	2	2021-10-01	203170	5	2021-09-03	28	4 week forecast	Lockdown 3 easing	75	28270.7	65964.9
1672	2015-11-01	2	2021-10-01	203170	5	2021-09-17	14	2 week forecast	Lockdown 3 easing	0	309797	309797
1673	2015-11-01	2	2021-10-01	203170	5	2021-09-17	14	2 week forecast	Lockdown 3 easing	50	264908	341542
1674	2015-11-01	2	2021-10-01	203170	5	2021-09-17	14	2 week forecast	Lockdown 3 easing	75	246078	412648
1675	2015-11-01	2	2021-10-01	203170	6	2021-09-03	28	4 week forecast	Lockdown 3 easing	0	51901.7	51901.7
1676	2015-11-01	2	2021-10-01	203170	6	2021-09-03	28	4 week forecast	Lockdown 3 easing	50	44349.6	62478.6
1677	2015-11-01	2	2021-10-01	203170	6	2021-09-03	28	4 week forecast	Lockdown 3 easing	75	38859.4	67513.4
1678	2015-11-01	2	2021-10-01	203170	6	2021-09-17	14	2 week forecast	Lockdown 3 easing	0	58626.2	58626.2
1679	2015-11-01	2	2021-10-01	203170	6	2021-09-17	14	2 week forecast	Lockdown 3 easing	50	42579.2	74259.3
1680	2015-11-01	2	2021-10-01	203170	6	2021-09-17	14	2 week forecast	Lockdown 3 easing	75	30423.8	87390
1681	2015-11-01	2	2021-10-01	203170	baseline_expex_lv	2021-09-03	28	4 week forecast	Lockdown 3 easing	0	54480.7	54480.7
1682	2015-11-01	2	2021-10-01	203170	baseline_expex_lv	2021-09-03	28	4 week forecast	Lockdown 3 easing	50	54480.7	54480.7
1683	2015-11-01	2	2021-10-01	203170	baseline_expex_lv	2021-09-03	28	4 week forecast	Lockdown 3 easing	75	54480.7	54480.7
1684	2015-11-01	2	2021-10-01	203170	baseline_expex_lv	2021-09-17	14	2 week forecast	Lockdown 3 easing	0	412669	412669
1685	2015-11-01	2	2021-10-01	203170	baseline_expex_lv	2021-09-17	14	2 week forecast	Lockdown 3 easing	50	412669	412669
1686	2015-11-01	2	2021-10-01	203170	baseline_expex_lv	2021-09-17	14	2 week forecast	Lockdown 3 easing	75	412669	412669
1687	2015-11-01	2	2021-10-01	203170	baseline_last_val	2021-09-03	28	4 week forecast	Lockdown 3 easing	0	65470.3	65470.3
1688	2015-11-01	2	2021-10-01	203170	baseline_last_val	2021-09-03	28	4 week forecast	Lockdown 3 easing	50	65470.3	65470.3
1689	2015-11-01	2	2021-10-01	203170	baseline_last_val	2021-09-03	28	4 week forecast	Lockdown 3 easing	75	65470.3	65470.3
1690	2015-11-01	2	2021-10-01	203170	baseline_last_val	2021-09-17	14	2 week forecast	Lockdown 3 easing	0	132700	132700
1691	2015-11-01	2	2021-10-01	203170	baseline_last_val	2021-09-17	14	2 week forecast	Lockdown 3 easing	50	132700	132700
1692	2015-11-01	2	2021-10-01	203170	baseline_last_val	2021-09-17	14	2 week forecast	Lockdown 3 easing	75	132700	132700
1693	2015-11-01	2	2021-10-08	206797	1	2021-09-17	21	3 week forecast	Lockdown 3 easing	0	82883.4	82883.4
1694	2015-11-01	2	2021-10-08	206797	1	2021-09-17	21	3 week forecast	Lockdown 3 easing	50	59884.7	104714
1695	2015-11-01	2	2021-10-08	206797	1	2021-09-17	21	3 week forecast	Lockdown 3 easing	75	37812.4	122013
1696	2015-11-01	2	2021-10-08	206797	1	2021-10-01	7	1 week forecast	Opening Up	0	75221.1	75221.1
1697	2015-11-01	2	2021-10-08	206797	1	2021-10-01	7	1 week forecast	Opening Up	50	42419.8	96790.1
1698	2015-11-01	2	2021-10-08	206797	1	2021-10-01	7	1 week forecast	Opening Up	75	27108.1	118057
1699	2015-11-01	2	2021-10-08	206797	4	2021-09-17	21	3 week forecast	Lockdown 3 easing	0	204896	204896
1700	2015-11-01	2	2021-10-08	206797	4	2021-09-17	21	3 week forecast	Lockdown 3 easing	50	173688	245596
1701	2015-11-01	2	2021-10-08	206797	4	2021-09-17	21	3 week forecast	Lockdown 3 easing	75	154441	269261
1702	2015-11-01	2	2021-10-08	206797	4	2021-10-01	7	1 week forecast	Opening Up	0	196000	196000
1703	2015-11-01	2	2021-10-08	206797	4	2021-10-01	7	1 week forecast	Opening Up	50	174730	213050
1704	2015-11-01	2	2021-10-08	206797	4	2021-10-01	7	1 week forecast	Opening Up	75	154852	223769
1705	2015-11-01	2	2021-10-08	206797	5	2021-09-17	21	3 week forecast	Lockdown 3 easing	0	468375	468375
1706	2015-11-01	2	2021-10-08	206797	5	2021-09-17	21	3 week forecast	Lockdown 3 easing	50	381185	550788
1707	2015-11-01	2	2021-10-08	206797	5	2021-09-17	21	3 week forecast	Lockdown 3 easing	75	341728	712245
1708	2015-11-01	2	2021-10-08	206797	5	2021-10-01	7	1 week forecast	Opening Up	0	193916	193916
1709	2015-11-01	2	2021-10-08	206797	5	2021-10-01	7	1 week forecast	Opening Up	50	174560	214685
1710	2015-11-01	2	2021-10-08	206797	5	2021-10-01	7	1 week forecast	Opening Up	75	165959	222652
1711	2015-11-01	2	2021-10-08	206797	6	2021-09-17	21	3 week forecast	Lockdown 3 easing	0	55136.7	55136.7
1712	2015-11-01	2	2021-10-08	206797	6	2021-09-17	21	3 week forecast	Lockdown 3 easing	50	39138.8	70932.4
1713	2015-11-01	2	2021-10-08	206797	6	2021-09-17	21	3 week forecast	Lockdown 3 easing	75	25608.7	85996.2
1714	2015-11-01	2	2021-10-08	206797	6	2021-10-01	7	1 week forecast	Opening Up	0	88066.4	88066.4
1715	2015-11-01	2	2021-10-08	206797	6	2021-10-01	7	1 week forecast	Opening Up	50	63675	117362
1716	2015-11-01	2	2021-10-08	206797	6	2021-10-01	7	1 week forecast	Opening Up	75	49545	134746
1717	2015-11-01	2	2021-10-08	206797	baseline_expex_lv	2021-09-17	21	3 week forecast	Lockdown 3 easing	0	727723	727723
1718	2015-11-01	2	2021-10-08	206797	baseline_expex_lv	2021-09-17	21	3 week forecast	Lockdown 3 easing	50	727723	727723
1719	2015-11-01	2	2021-10-08	206797	baseline_expex_lv	2021-09-17	21	3 week forecast	Lockdown 3 easing	75	727723	727723
1720	2015-11-01	2	2021-10-08	206797	baseline_expex_lv	2021-10-01	7	1 week forecast	Opening Up	0	192154	192154
1721	2015-11-01	2	2021-10-08	206797	baseline_expex_lv	2021-10-01	7	1 week forecast	Opening Up	50	192154	192154
1722	2015-11-01	2	2021-10-08	206797	baseline_expex_lv	2021-10-01	7	1 week forecast	Opening Up	75	192154	192154
1723	2015-11-01	2	2021-10-08	206797	baseline_last_val	2021-09-17	21	3 week forecast	Lockdown 3 easing	0	132700	132700
1724	2015-11-01	2	2021-10-08	206797	baseline_last_val	2021-09-17	21	3 week forecast	Lockdown 3 easing	50	132700	132700
1725	2015-11-01	2	2021-10-08	206797	baseline_last_val	2021-09-17	21	3 week forecast	Lockdown 3 easing	75	132700	132700
1726	2015-11-01	2	2021-10-08	206797	baseline_last_val	2021-10-01	7	1 week forecast	Opening Up	0	204281	204281
1727	2015-11-01	2	2021-10-08	206797	baseline_last_val	2021-10-01	7	1 week forecast	Opening Up	50	204281	204281
1728	2015-11-01	2	2021-10-08	206797	baseline_last_val	2021-10-01	7	1 week forecast	Opening Up	75	204281	204281
1729	2015-11-01	2	2021-10-15	271649	1	2021-09-17	28	4 week forecast	Lockdown 3 easing	0	85236.1	85236.1
1730	2015-11-01	2	2021-10-15	271649	1	2021-09-17	28	4 week forecast	Lockdown 3 easing	50	60790.4	109134
1731	2015-11-01	2	2021-10-15	271649	1	2021-09-17	28	4 week forecast	Lockdown 3 easing	75	41316.3	130639
1732	2015-11-01	2	2021-10-15	271649	1	2021-10-01	14	2 week forecast	Opening Up	0	92613.6	92613.6
1733	2015-11-01	2	2021-10-15	271649	1	2021-10-01	14	2 week forecast	Opening Up	50	63056.7	119605
1734	2015-11-01	2	2021-10-15	271649	1	2021-10-01	14	2 week forecast	Opening Up	75	41432.2	135654
1735	2015-11-01	2	2021-10-15	271649	4	2021-09-17	28	4 week forecast	Lockdown 3 easing	0	245141	245141
1736	2015-11-01	2	2021-10-15	271649	4	2021-09-17	28	4 week forecast	Lockdown 3 easing	50	204200	294038
1737	2015-11-01	2	2021-10-15	271649	4	2021-09-17	28	4 week forecast	Lockdown 3 easing	75	166714	338337
1738	2015-11-01	2	2021-10-15	271649	4	2021-10-01	14	2 week forecast	Opening Up	0	197627	197627
1739	2015-11-01	2	2021-10-15	271649	4	2021-10-01	14	2 week forecast	Opening Up	50	163810	220418
1740	2015-11-01	2	2021-10-15	271649	4	2021-10-01	14	2 week forecast	Opening Up	75	149111	241221
1741	2015-11-01	2	2021-10-15	271649	5	2021-09-17	28	4 week forecast	Lockdown 3 easing	0	698677	698677
1742	2015-11-01	2	2021-10-15	271649	5	2021-09-17	28	4 week forecast	Lockdown 3 easing	50	545186	912262
1743	2015-11-01	2	2021-10-15	271649	5	2021-09-17	28	4 week forecast	Lockdown 3 easing	75	461601	1.22071e+06
1744	2015-11-01	2	2021-10-15	271649	5	2021-10-01	14	2 week forecast	Opening Up	0	178980	178980
1745	2015-11-01	2	2021-10-15	271649	5	2021-10-01	14	2 week forecast	Opening Up	50	159871	209453
1746	2015-11-01	2	2021-10-15	271649	5	2021-10-01	14	2 week forecast	Opening Up	75	144187	234013
1747	2015-11-01	2	2021-10-15	271649	6	2021-09-17	28	4 week forecast	Lockdown 3 easing	0	47138.2	47138.2
1748	2015-11-01	2	2021-10-15	271649	6	2021-09-17	28	4 week forecast	Lockdown 3 easing	50	34685.2	63855.8
1749	2015-11-01	2	2021-10-15	271649	6	2021-09-17	28	4 week forecast	Lockdown 3 easing	75	16869.6	76395
1750	2015-11-01	2	2021-10-15	271649	6	2021-10-01	14	2 week forecast	Opening Up	0	90716	90716
1751	2015-11-01	2	2021-10-15	271649	6	2021-10-01	14	2 week forecast	Opening Up	50	57878.6	122274
1752	2015-11-01	2	2021-10-15	271649	6	2021-10-01	14	2 week forecast	Opening Up	75	47583.5	137900
1753	2015-11-01	2	2021-10-15	271649	baseline_expex_lv	2021-09-17	28	4 week forecast	Lockdown 3 easing	0	1.28331e+06	1.28331e+06
1754	2015-11-01	2	2021-10-15	271649	baseline_expex_lv	2021-09-17	28	4 week forecast	Lockdown 3 easing	50	1.28331e+06	1.28331e+06
1755	2015-11-01	2	2021-10-15	271649	baseline_expex_lv	2021-09-17	28	4 week forecast	Lockdown 3 easing	75	1.28331e+06	1.28331e+06
1756	2015-11-01	2	2021-10-15	271649	baseline_expex_lv	2021-10-01	14	2 week forecast	Opening Up	0	180748	180748
1757	2015-11-01	2	2021-10-15	271649	baseline_expex_lv	2021-10-01	14	2 week forecast	Opening Up	50	180748	180748
1758	2015-11-01	2	2021-10-15	271649	baseline_expex_lv	2021-10-01	14	2 week forecast	Opening Up	75	180748	180748
1759	2015-11-01	2	2021-10-15	271649	baseline_last_val	2021-09-17	28	4 week forecast	Lockdown 3 easing	0	132700	132700
1760	2015-11-01	2	2021-10-15	271649	baseline_last_val	2021-09-17	28	4 week forecast	Lockdown 3 easing	50	132700	132700
1761	2015-11-01	2	2021-10-15	271649	baseline_last_val	2021-09-17	28	4 week forecast	Lockdown 3 easing	75	132700	132700
1762	2015-11-01	2	2021-10-15	271649	baseline_last_val	2021-10-01	14	2 week forecast	Opening Up	0	204281	204281
1763	2015-11-01	2	2021-10-15	271649	baseline_last_val	2021-10-01	14	2 week forecast	Opening Up	50	204281	204281
1764	2015-11-01	2	2021-10-15	271649	baseline_last_val	2021-10-01	14	2 week forecast	Opening Up	75	204281	204281
1765	2015-11-01	2	2021-10-22	194535	1	2021-10-01	21	3 week forecast	Opening Up	0	83571.1	83571.1
1766	2015-11-01	2	2021-10-22	194535	1	2021-10-01	21	3 week forecast	Opening Up	50	53750.8	113036
1767	2015-11-01	2	2021-10-22	194535	1	2021-10-01	21	3 week forecast	Opening Up	75	39573	142733
1768	2015-11-01	2	2021-10-22	194535	1	2021-10-15	7	1 week forecast	Opening Up	0	166610	166610
1769	2015-11-01	2	2021-10-22	194535	1	2021-10-15	7	1 week forecast	Opening Up	50	122689	206149
1770	2015-11-01	2	2021-10-22	194535	1	2021-10-15	7	1 week forecast	Opening Up	75	97743.3	241959
1771	2015-11-01	2	2021-10-22	194535	4	2021-10-01	21	3 week forecast	Opening Up	0	199955	199955
1772	2015-11-01	2	2021-10-22	194535	4	2021-10-01	21	3 week forecast	Opening Up	50	168497	225667
1773	2015-11-01	2	2021-10-22	194535	4	2021-10-01	21	3 week forecast	Opening Up	75	143344	260229
1774	2015-11-01	2	2021-10-22	194535	4	2021-10-15	7	1 week forecast	Opening Up	0	295630	295630
1775	2015-11-01	2	2021-10-22	194535	4	2021-10-15	7	1 week forecast	Opening Up	50	270687	318452
1776	2015-11-01	2	2021-10-22	194535	4	2021-10-15	7	1 week forecast	Opening Up	75	251999	327507
1777	2015-11-01	2	2021-10-22	194535	5	2021-10-01	21	3 week forecast	Opening Up	0	176116	176116
1778	2015-11-01	2	2021-10-22	194535	5	2021-10-01	21	3 week forecast	Opening Up	50	145799	216772
1779	2015-11-01	2	2021-10-22	194535	5	2021-10-01	21	3 week forecast	Opening Up	75	122201	254475
1780	2015-11-01	2	2021-10-22	194535	5	2021-10-15	7	1 week forecast	Opening Up	0	328836	328836
1781	2015-11-01	2	2021-10-22	194535	5	2021-10-15	7	1 week forecast	Opening Up	50	301916	353990
1782	2015-11-01	2	2021-10-22	194535	5	2021-10-15	7	1 week forecast	Opening Up	75	282163	367687
1783	2015-11-01	2	2021-10-22	194535	6	2021-10-01	21	3 week forecast	Opening Up	0	84983.2	84983.2
1784	2015-11-01	2	2021-10-22	194535	6	2021-10-01	21	3 week forecast	Opening Up	50	59684.4	109454
1785	2015-11-01	2	2021-10-22	194535	6	2021-10-01	21	3 week forecast	Opening Up	75	43153.4	128630
1786	2015-11-01	2	2021-10-22	194535	6	2021-10-15	7	1 week forecast	Opening Up	0	159046	159046
1787	2015-11-01	2	2021-10-22	194535	6	2021-10-15	7	1 week forecast	Opening Up	50	126044	194527
1788	2015-11-01	2	2021-10-22	194535	6	2021-10-15	7	1 week forecast	Opening Up	75	106686	215889
1789	2015-11-01	2	2021-10-22	194535	baseline_expex_lv	2021-10-01	21	3 week forecast	Opening Up	0	170018	170018
1790	2015-11-01	2	2021-10-22	194535	baseline_expex_lv	2021-10-01	21	3 week forecast	Opening Up	50	170018	170018
1791	2015-11-01	2	2021-10-22	194535	baseline_expex_lv	2021-10-01	21	3 week forecast	Opening Up	75	170018	170018
1792	2015-11-01	2	2021-10-22	194535	baseline_expex_lv	2021-10-15	7	1 week forecast	Opening Up	0	359620	359620
1793	2015-11-01	2	2021-10-22	194535	baseline_expex_lv	2021-10-15	7	1 week forecast	Opening Up	50	359620	359620
1794	2015-11-01	2	2021-10-22	194535	baseline_expex_lv	2021-10-15	7	1 week forecast	Opening Up	75	359620	359620
1795	2015-11-01	2	2021-10-22	194535	baseline_last_val	2021-10-01	21	3 week forecast	Opening Up	0	204281	204281
1796	2015-11-01	2	2021-10-22	194535	baseline_last_val	2021-10-01	21	3 week forecast	Opening Up	50	204281	204281
1797	2015-11-01	2	2021-10-22	194535	baseline_last_val	2021-10-01	21	3 week forecast	Opening Up	75	204281	204281
1798	2015-11-01	2	2021-10-22	194535	baseline_last_val	2021-10-15	7	1 week forecast	Opening Up	0	271096	271096
1799	2015-11-01	2	2021-10-22	194535	baseline_last_val	2021-10-15	7	1 week forecast	Opening Up	50	271096	271096
1800	2015-11-01	2	2021-10-22	194535	baseline_last_val	2021-10-15	7	1 week forecast	Opening Up	75	271096	271096
1801	2015-11-01	2	2021-10-29	94748.7	1	2021-10-01	28	4 week forecast	Opening Up	0	69709.7	69709.7
1802	2015-11-01	2	2021-10-29	94748.7	1	2021-10-01	28	4 week forecast	Opening Up	50	37538.6	101818
1803	2015-11-01	2	2021-10-29	94748.7	1	2021-10-01	28	4 week forecast	Opening Up	75	25683.3	118957
1804	2015-11-01	2	2021-10-29	94748.7	1	2021-10-15	14	2 week forecast	Opening Up	0	153424	153424
1805	2015-11-01	2	2021-10-29	94748.7	1	2021-10-15	14	2 week forecast	Opening Up	50	119092	196534
1806	2015-11-01	2	2021-10-29	94748.7	1	2021-10-15	14	2 week forecast	Opening Up	75	80136.9	224345
1807	2015-11-01	2	2021-10-29	94748.7	4	2021-10-01	28	4 week forecast	Opening Up	0	208259	208259
1808	2015-11-01	2	2021-10-29	94748.7	4	2021-10-01	28	4 week forecast	Opening Up	50	172032	231490
1809	2015-11-01	2	2021-10-29	94748.7	4	2021-10-01	28	4 week forecast	Opening Up	75	138467	267752
1810	2015-11-01	2	2021-10-29	94748.7	4	2021-10-15	14	2 week forecast	Opening Up	0	348406	348406
1811	2015-11-01	2	2021-10-29	94748.7	4	2021-10-15	14	2 week forecast	Opening Up	50	308918	382261
1812	2015-11-01	2	2021-10-29	94748.7	4	2021-10-15	14	2 week forecast	Opening Up	75	291742	410726
1813	2015-11-01	2	2021-10-29	94748.7	5	2021-10-01	28	4 week forecast	Opening Up	0	164558	164558
1814	2015-11-01	2	2021-10-29	94748.7	5	2021-10-01	28	4 week forecast	Opening Up	50	130647	222223
1815	2015-11-01	2	2021-10-29	94748.7	5	2021-10-01	28	4 week forecast	Opening Up	75	105983	275149
1816	2015-11-01	2	2021-10-29	94748.7	5	2021-10-15	14	2 week forecast	Opening Up	0	398188	398188
1817	2015-11-01	2	2021-10-29	94748.7	5	2021-10-15	14	2 week forecast	Opening Up	50	357614	455818
1818	2015-11-01	2	2021-10-29	94748.7	5	2021-10-15	14	2 week forecast	Opening Up	75	323934	477080
1819	2015-11-01	2	2021-10-29	94748.7	6	2021-10-01	28	4 week forecast	Opening Up	0	70704.8	70704.8
1820	2015-11-01	2	2021-10-29	94748.7	6	2021-10-01	28	4 week forecast	Opening Up	50	48094.7	110519
1821	2015-11-01	2	2021-10-29	94748.7	6	2021-10-01	28	4 week forecast	Opening Up	75	32875	126412
1822	2015-11-01	2	2021-10-29	94748.7	6	2021-10-15	14	2 week forecast	Opening Up	0	178320	178320
1823	2015-11-01	2	2021-10-29	94748.7	6	2021-10-15	14	2 week forecast	Opening Up	50	140178	204493
1824	2015-11-01	2	2021-10-29	94748.7	6	2021-10-15	14	2 week forecast	Opening Up	75	112347	241214
1825	2015-11-01	2	2021-10-29	94748.7	baseline_expex_lv	2021-10-01	28	4 week forecast	Opening Up	0	159925	159925
1826	2015-11-01	2	2021-10-29	94748.7	baseline_expex_lv	2021-10-01	28	4 week forecast	Opening Up	50	159925	159925
1827	2015-11-01	2	2021-10-29	94748.7	baseline_expex_lv	2021-10-01	28	4 week forecast	Opening Up	75	159925	159925
1828	2015-11-01	2	2021-10-29	94748.7	baseline_expex_lv	2021-10-15	14	2 week forecast	Opening Up	0	477051	477051
1829	2015-11-01	2	2021-10-29	94748.7	baseline_expex_lv	2021-10-15	14	2 week forecast	Opening Up	50	477051	477051
1830	2015-11-01	2	2021-10-29	94748.7	baseline_expex_lv	2021-10-15	14	2 week forecast	Opening Up	75	477051	477051
1831	2015-11-01	2	2021-10-29	94748.7	baseline_last_val	2021-10-01	28	4 week forecast	Opening Up	0	204281	204281
1832	2015-11-01	2	2021-10-29	94748.7	baseline_last_val	2021-10-01	28	4 week forecast	Opening Up	50	204281	204281
1833	2015-11-01	2	2021-10-29	94748.7	baseline_last_val	2021-10-01	28	4 week forecast	Opening Up	75	204281	204281
1834	2015-11-01	2	2021-10-29	94748.7	baseline_last_val	2021-10-15	14	2 week forecast	Opening Up	0	271096	271096
1835	2015-11-01	2	2021-10-29	94748.7	baseline_last_val	2021-10-15	14	2 week forecast	Opening Up	50	271096	271096
1836	2015-11-01	2	2021-10-29	94748.7	baseline_last_val	2021-10-15	14	2 week forecast	Opening Up	75	271096	271096
1837	2015-11-01	2	2021-11-05	80990.4	1	2021-10-15	21	3 week forecast	Opening Up	0	165838	165838
1838	2015-11-01	2	2021-11-05	80990.4	1	2021-10-15	21	3 week forecast	Opening Up	50	127556	198947
1839	2015-11-01	2	2021-11-05	80990.4	1	2021-10-15	21	3 week forecast	Opening Up	75	72657.1	238964
1840	2015-11-01	2	2021-11-05	80990.4	1	2021-10-29	7	1 week forecast	Opening Up	0	105922	105922
1841	2015-11-01	2	2021-11-05	80990.4	1	2021-10-29	7	1 week forecast	Opening Up	50	91581.3	122911
1842	2015-11-01	2	2021-11-05	80990.4	1	2021-10-29	7	1 week forecast	Opening Up	75	84379.1	133157
1843	2015-11-01	2	2021-11-05	80990.4	4	2021-10-15	21	3 week forecast	Opening Up	0	413699	413699
1844	2015-11-01	2	2021-11-05	80990.4	4	2021-10-15	21	3 week forecast	Opening Up	50	345876	446930
1845	2015-11-01	2	2021-11-05	80990.4	4	2021-10-15	21	3 week forecast	Opening Up	75	320282	485611
1846	2015-11-01	2	2021-11-05	80990.4	4	2021-10-29	7	1 week forecast	Opening Up	0	75544.7	75544.7
1847	2015-11-01	2	2021-11-05	80990.4	4	2021-10-29	7	1 week forecast	Opening Up	50	67817.6	81532.2
1848	2015-11-01	2	2021-11-05	80990.4	4	2021-10-29	7	1 week forecast	Opening Up	75	61906.7	86465.3
1849	2015-11-01	2	2021-11-05	80990.4	5	2021-10-15	21	3 week forecast	Opening Up	0	477926	477926
1850	2015-11-01	2	2021-11-05	80990.4	5	2021-10-15	21	3 week forecast	Opening Up	50	400132	581080
1851	2015-11-01	2	2021-11-05	80990.4	5	2021-10-15	21	3 week forecast	Opening Up	75	368628	632546
1852	2015-11-01	2	2021-11-05	80990.4	5	2021-10-29	7	1 week forecast	Opening Up	0	49131.1	49131.1
1853	2015-11-01	2	2021-11-05	80990.4	5	2021-10-29	7	1 week forecast	Opening Up	50	41930.3	55752.5
1854	2015-11-01	2	2021-11-05	80990.4	5	2021-10-29	7	1 week forecast	Opening Up	75	36926.3	59970.6
1855	2015-11-01	2	2021-11-05	80990.4	6	2021-10-15	21	3 week forecast	Opening Up	0	156773	156773
1856	2015-11-01	2	2021-11-05	80990.4	6	2021-10-15	21	3 week forecast	Opening Up	50	109676	196306
1857	2015-11-01	2	2021-11-05	80990.4	6	2021-10-15	21	3 week forecast	Opening Up	75	87211	223649
1858	2015-11-01	2	2021-11-05	80990.4	6	2021-10-29	7	1 week forecast	Opening Up	0	107392	107392
1859	2015-11-01	2	2021-11-05	80990.4	6	2021-10-29	7	1 week forecast	Opening Up	50	97198.1	121632
1860	2015-11-01	2	2021-11-05	80990.4	6	2021-10-29	7	1 week forecast	Opening Up	75	82158.3	130338
1861	2015-11-01	2	2021-11-05	80990.4	baseline_expex_lv	2021-10-15	21	3 week forecast	Opening Up	0	632827	632827
1862	2015-11-01	2	2021-11-05	80990.4	baseline_expex_lv	2021-10-15	21	3 week forecast	Opening Up	50	632827	632827
1863	2015-11-01	2	2021-11-05	80990.4	baseline_expex_lv	2021-10-15	21	3 week forecast	Opening Up	75	632827	632827
1864	2015-11-01	2	2021-11-05	80990.4	baseline_expex_lv	2021-10-29	7	1 week forecast	Opening Up	0	45878.3	45878.3
1865	2015-11-01	2	2021-11-05	80990.4	baseline_expex_lv	2021-10-29	7	1 week forecast	Opening Up	50	45878.3	45878.3
1866	2015-11-01	2	2021-11-05	80990.4	baseline_expex_lv	2021-10-29	7	1 week forecast	Opening Up	75	45878.3	45878.3
1867	2015-11-01	2	2021-11-05	80990.4	baseline_last_val	2021-10-15	21	3 week forecast	Opening Up	0	271096	271096
1868	2015-11-01	2	2021-11-05	80990.4	baseline_last_val	2021-10-15	21	3 week forecast	Opening Up	50	271096	271096
1869	2015-11-01	2	2021-11-05	80990.4	baseline_last_val	2021-10-15	21	3 week forecast	Opening Up	75	271096	271096
1870	2015-11-01	2	2021-11-05	80990.4	baseline_last_val	2021-10-29	7	1 week forecast	Opening Up	0	94387.8	94387.8
1871	2015-11-01	2	2021-11-05	80990.4	baseline_last_val	2021-10-29	7	1 week forecast	Opening Up	50	94387.8	94387.8
1872	2015-11-01	2	2021-11-05	80990.4	baseline_last_val	2021-10-29	7	1 week forecast	Opening Up	75	94387.8	94387.8
1873	2015-11-01	2	2021-11-12	92765.4	1	2021-10-15	28	4 week forecast	Opening Up	0	146398	146398
1874	2015-11-01	2	2021-11-12	92765.4	1	2021-10-15	28	4 week forecast	Opening Up	50	89613.8	182435
1875	2015-11-01	2	2021-11-12	92765.4	1	2021-10-15	28	4 week forecast	Opening Up	75	68538.9	203831
1876	2015-11-01	2	2021-11-12	92765.4	1	2021-10-29	14	2 week forecast	Opening Up	0	88911.9	88911.9
1877	2015-11-01	2	2021-11-12	92765.4	1	2021-10-29	14	2 week forecast	Opening Up	50	75948.2	103419
1878	2015-11-01	2	2021-11-12	92765.4	1	2021-10-29	14	2 week forecast	Opening Up	75	67173.4	113016
1879	2015-11-01	2	2021-11-12	92765.4	4	2021-10-15	28	4 week forecast	Opening Up	0	464652	464652
1880	2015-11-01	2	2021-11-12	92765.4	4	2021-10-15	28	4 week forecast	Opening Up	50	396534	535605
1881	2015-11-01	2	2021-11-12	92765.4	4	2021-10-15	28	4 week forecast	Opening Up	75	360645	598965
1882	2015-11-01	2	2021-11-12	92765.4	4	2021-10-29	14	2 week forecast	Opening Up	0	60938.8	60938.8
1883	2015-11-01	2	2021-11-12	92765.4	4	2021-10-29	14	2 week forecast	Opening Up	50	52747.8	68061.9
1884	2015-11-01	2	2021-11-12	92765.4	4	2021-10-29	14	2 week forecast	Opening Up	75	45911.1	71501.8
1885	2015-11-01	2	2021-11-12	92765.4	5	2021-10-15	28	4 week forecast	Opening Up	0	585662	585662
1886	2015-11-01	2	2021-11-12	92765.4	5	2021-10-15	28	4 week forecast	Opening Up	50	475689	729820
1887	2015-11-01	2	2021-11-12	92765.4	5	2021-10-15	28	4 week forecast	Opening Up	75	397262	843501
1888	2015-11-01	2	2021-11-12	92765.4	5	2021-10-29	14	2 week forecast	Opening Up	0	25010.1	25010.1
1889	2015-11-01	2	2021-11-12	92765.4	5	2021-10-29	14	2 week forecast	Opening Up	50	18545.4	33328.4
1890	2015-11-01	2	2021-11-12	92765.4	5	2021-10-29	14	2 week forecast	Opening Up	75	13875	40336.4
1891	2015-11-01	2	2021-11-12	92765.4	6	2021-10-15	28	4 week forecast	Opening Up	0	173609	173609
1892	2015-11-01	2	2021-11-12	92765.4	6	2021-10-15	28	4 week forecast	Opening Up	50	129745	211700
1893	2015-11-01	2	2021-11-12	92765.4	6	2021-10-15	28	4 week forecast	Opening Up	75	109949	232915
1894	2015-11-01	2	2021-11-12	92765.4	6	2021-10-29	14	2 week forecast	Opening Up	0	94543	94543
1895	2015-11-01	2	2021-11-12	92765.4	6	2021-10-29	14	2 week forecast	Opening Up	50	77609.4	110696
1896	2015-11-01	2	2021-11-12	92765.4	6	2021-10-29	14	2 week forecast	Opening Up	75	71897.2	118858
1897	2015-11-01	2	2021-11-12	92765.4	baseline_expex_lv	2021-10-15	28	4 week forecast	Opening Up	0	839471	839471
1898	2015-11-01	2	2021-11-12	92765.4	baseline_expex_lv	2021-10-15	28	4 week forecast	Opening Up	50	839471	839471
1899	2015-11-01	2	2021-11-12	92765.4	baseline_expex_lv	2021-10-15	28	4 week forecast	Opening Up	75	839471	839471
1900	2015-11-01	2	2021-11-12	92765.4	baseline_expex_lv	2021-10-29	14	2 week forecast	Opening Up	0	22299.7	22299.7
1901	2015-11-01	2	2021-11-12	92765.4	baseline_expex_lv	2021-10-29	14	2 week forecast	Opening Up	50	22299.7	22299.7
1902	2015-11-01	2	2021-11-12	92765.4	baseline_expex_lv	2021-10-29	14	2 week forecast	Opening Up	75	22299.7	22299.7
1903	2015-11-01	2	2021-11-12	92765.4	baseline_last_val	2021-10-15	28	4 week forecast	Opening Up	0	271096	271096
1904	2015-11-01	2	2021-11-12	92765.4	baseline_last_val	2021-10-15	28	4 week forecast	Opening Up	50	271096	271096
1905	2015-11-01	2	2021-11-12	92765.4	baseline_last_val	2021-10-15	28	4 week forecast	Opening Up	75	271096	271096
1906	2015-11-01	2	2021-11-12	92765.4	baseline_last_val	2021-10-29	14	2 week forecast	Opening Up	0	94387.8	94387.8
1907	2015-11-01	2	2021-11-12	92765.4	baseline_last_val	2021-10-29	14	2 week forecast	Opening Up	50	94387.8	94387.8
1908	2015-11-01	2	2021-11-12	92765.4	baseline_last_val	2021-10-29	14	2 week forecast	Opening Up	75	94387.8	94387.8
1909	2015-11-01	2	2021-11-19	102443	1	2021-10-29	21	3 week forecast	Opening Up	0	77991.6	77991.6
1910	2015-11-01	2	2021-11-19	102443	1	2021-10-29	21	3 week forecast	Opening Up	50	65400.9	95944.3
1911	2015-11-01	2	2021-11-19	102443	1	2021-10-29	21	3 week forecast	Opening Up	75	53304.3	107896
1912	2015-11-01	2	2021-11-19	102443	1	2021-11-12	7	1 week forecast	Opening Up	0	116270	116270
1913	2015-11-01	2	2021-11-19	102443	1	2021-11-12	7	1 week forecast	Opening Up	50	103597	127100
1914	2015-11-01	2	2021-11-19	102443	1	2021-11-12	7	1 week forecast	Opening Up	75	91680.8	138702
1915	2015-11-01	2	2021-11-19	102443	4	2021-10-29	21	3 week forecast	Opening Up	0	46396.8	46396.8
1916	2015-11-01	2	2021-11-19	102443	4	2021-10-29	21	3 week forecast	Opening Up	50	41804.4	53633.2
1917	2015-11-01	2	2021-11-19	102443	4	2021-10-29	21	3 week forecast	Opening Up	75	35427.9	59319.4
1918	2015-11-01	2	2021-11-19	102443	4	2021-11-12	7	1 week forecast	Opening Up	0	97703.6	97703.6
1919	2015-11-01	2	2021-11-19	102443	4	2021-11-12	7	1 week forecast	Opening Up	50	90630.4	104163
1920	2015-11-01	2	2021-11-19	102443	4	2021-11-12	7	1 week forecast	Opening Up	75	87243.9	109907
1921	2015-11-01	2	2021-11-19	102443	5	2021-10-29	21	3 week forecast	Opening Up	0	12914.6	12914.6
1922	2015-11-01	2	2021-11-19	102443	5	2021-10-29	21	3 week forecast	Opening Up	50	7152.12	18795.5
1923	2015-11-01	2	2021-11-19	102443	5	2021-10-29	21	3 week forecast	Opening Up	75	4291.31	26117.2
1924	2015-11-01	2	2021-11-19	102443	5	2021-11-12	7	1 week forecast	Opening Up	0	95335.9	95335.9
1925	2015-11-01	2	2021-11-19	102443	5	2021-11-12	7	1 week forecast	Opening Up	50	86944.7	103289
1926	2015-11-01	2	2021-11-19	102443	5	2021-11-12	7	1 week forecast	Opening Up	75	79656.9	109531
1927	2015-11-01	2	2021-11-19	102443	6	2021-10-29	21	3 week forecast	Opening Up	0	92089.8	92089.8
1928	2015-11-01	2	2021-11-19	102443	6	2021-10-29	21	3 week forecast	Opening Up	50	73260.2	110554
1929	2015-11-01	2	2021-11-19	102443	6	2021-10-29	21	3 week forecast	Opening Up	75	60693.5	118468
1930	2015-11-01	2	2021-11-19	102443	6	2021-11-12	7	1 week forecast	Opening Up	0	120806	120806
1931	2015-11-01	2	2021-11-19	102443	6	2021-11-12	7	1 week forecast	Opening Up	50	109816	134396
1932	2015-11-01	2	2021-11-19	102443	6	2021-11-12	7	1 week forecast	Opening Up	75	102135	144915
1933	2015-11-01	2	2021-11-19	102443	baseline_expex_lv	2021-10-29	21	3 week forecast	Opening Up	0	10839	10839
1934	2015-11-01	2	2021-11-19	102443	baseline_expex_lv	2021-10-29	21	3 week forecast	Opening Up	50	10839	10839
1935	2015-11-01	2	2021-11-19	102443	baseline_expex_lv	2021-10-29	21	3 week forecast	Opening Up	75	10839	10839
1936	2015-11-01	2	2021-11-19	102443	baseline_expex_lv	2021-11-12	7	1 week forecast	Opening Up	0	106520	106520
1937	2015-11-01	2	2021-11-19	102443	baseline_expex_lv	2021-11-12	7	1 week forecast	Opening Up	50	106520	106520
1938	2015-11-01	2	2021-11-19	102443	baseline_expex_lv	2021-11-12	7	1 week forecast	Opening Up	75	106520	106520
1939	2015-11-01	2	2021-11-19	102443	baseline_last_val	2021-10-29	21	3 week forecast	Opening Up	0	94387.8	94387.8
1940	2015-11-01	2	2021-11-19	102443	baseline_last_val	2021-10-29	21	3 week forecast	Opening Up	50	94387.8	94387.8
1941	2015-11-01	2	2021-11-19	102443	baseline_last_val	2021-10-29	21	3 week forecast	Opening Up	75	94387.8	94387.8
1942	2015-11-01	2	2021-11-19	102443	baseline_last_val	2021-11-12	7	1 week forecast	Opening Up	0	92993	92993
1943	2015-11-01	2	2021-11-19	102443	baseline_last_val	2021-11-12	7	1 week forecast	Opening Up	50	92993	92993
1944	2015-11-01	2	2021-11-19	102443	baseline_last_val	2021-11-12	7	1 week forecast	Opening Up	75	92993	92993
1945	2015-11-01	2	2021-11-26	98277.8	1	2021-10-29	28	4 week forecast	Opening Up	0	72275.9	72275.9
1946	2015-11-01	2	2021-11-26	98277.8	1	2021-10-29	28	4 week forecast	Opening Up	50	60721.1	85724.5
1947	2015-11-01	2	2021-11-26	98277.8	1	2021-10-29	28	4 week forecast	Opening Up	75	48265.8	94663.9
1948	2015-11-01	2	2021-11-26	98277.8	1	2021-11-12	14	2 week forecast	Opening Up	0	113210	113210
1949	2015-11-01	2	2021-11-26	98277.8	1	2021-11-12	14	2 week forecast	Opening Up	50	99332.2	133154
1950	2015-11-01	2	2021-11-26	98277.8	1	2021-11-12	14	2 week forecast	Opening Up	75	87167.2	145776
1951	2015-11-01	2	2021-11-26	98277.8	4	2021-10-29	28	4 week forecast	Opening Up	0	37291.8	37291.8
1952	2015-11-01	2	2021-11-26	98277.8	4	2021-10-29	28	4 week forecast	Opening Up	50	30995.4	43124.5
1953	2015-11-01	2	2021-11-26	98277.8	4	2021-10-29	28	4 week forecast	Opening Up	75	25872.3	49771.1
1954	2015-11-01	2	2021-11-26	98277.8	4	2021-11-12	14	2 week forecast	Opening Up	0	102949	102949
1955	2015-11-01	2	2021-11-26	98277.8	4	2021-11-12	14	2 week forecast	Opening Up	50	92574	115522
1956	2015-11-01	2	2021-11-26	98277.8	4	2021-11-12	14	2 week forecast	Opening Up	75	86423.7	121868
1957	2015-11-01	2	2021-11-26	98277.8	5	2021-10-29	28	4 week forecast	Opening Up	0	7578.73	7578.73
1958	2015-11-01	2	2021-11-26	98277.8	5	2021-10-29	28	4 week forecast	Opening Up	50	-363.843	13884.5
1959	2015-11-01	2	2021-11-26	98277.8	5	2021-10-29	28	4 week forecast	Opening Up	75	-5083.65	16609.7
1960	2015-11-01	2	2021-11-26	98277.8	5	2021-11-12	14	2 week forecast	Opening Up	0	97593.4	97593.4
1961	2015-11-01	2	2021-11-26	98277.8	5	2021-11-12	14	2 week forecast	Opening Up	50	82637.2	111690
1962	2015-11-01	2	2021-11-26	98277.8	5	2021-11-12	14	2 week forecast	Opening Up	75	76617.1	120112
1963	2015-11-01	2	2021-11-26	98277.8	6	2021-10-29	28	4 week forecast	Opening Up	0	74274	74274
1964	2015-11-01	2	2021-11-26	98277.8	6	2021-10-29	28	4 week forecast	Opening Up	50	61441.5	91712.3
1965	2015-11-01	2	2021-11-26	98277.8	6	2021-10-29	28	4 week forecast	Opening Up	75	47708.3	103488
1966	2015-11-01	2	2021-11-26	98277.8	6	2021-11-12	14	2 week forecast	Opening Up	0	116933	116933
1967	2015-11-01	2	2021-11-26	98277.8	6	2021-11-12	14	2 week forecast	Opening Up	50	102734	134672
1968	2015-11-01	2	2021-11-26	98277.8	6	2021-11-12	14	2 week forecast	Opening Up	75	91410.9	145098
1969	2015-11-01	2	2021-11-26	98277.8	baseline_expex_lv	2021-10-29	28	4 week forecast	Opening Up	0	5268.43	5268.43
1970	2015-11-01	2	2021-11-26	98277.8	baseline_expex_lv	2021-10-29	28	4 week forecast	Opening Up	50	5268.43	5268.43
1971	2015-11-01	2	2021-11-26	98277.8	baseline_expex_lv	2021-10-29	28	4 week forecast	Opening Up	75	5268.43	5268.43
1972	2015-11-01	2	2021-11-26	98277.8	baseline_expex_lv	2021-11-12	14	2 week forecast	Opening Up	0	122014	122014
1973	2015-11-01	2	2021-11-26	98277.8	baseline_expex_lv	2021-11-12	14	2 week forecast	Opening Up	50	122014	122014
1974	2015-11-01	2	2021-11-26	98277.8	baseline_expex_lv	2021-11-12	14	2 week forecast	Opening Up	75	122014	122014
1975	2015-11-01	2	2021-11-26	98277.8	baseline_last_val	2021-10-29	28	4 week forecast	Opening Up	0	94387.8	94387.8
1976	2015-11-01	2	2021-11-26	98277.8	baseline_last_val	2021-10-29	28	4 week forecast	Opening Up	50	94387.8	94387.8
1977	2015-11-01	2	2021-11-26	98277.8	baseline_last_val	2021-10-29	28	4 week forecast	Opening Up	75	94387.8	94387.8
1978	2015-11-01	2	2021-11-26	98277.8	baseline_last_val	2021-11-12	14	2 week forecast	Opening Up	0	92993	92993
1979	2015-11-01	2	2021-11-26	98277.8	baseline_last_val	2021-11-12	14	2 week forecast	Opening Up	50	92993	92993
1980	2015-11-01	2	2021-11-26	98277.8	baseline_last_val	2021-11-12	14	2 week forecast	Opening Up	75	92993	92993
1981	2015-11-01	2	2021-12-03	77491.1	1	2021-11-12	21	3 week forecast	Opening Up	0	120164	120164
1982	2015-11-01	2	2021-12-03	77491.1	1	2021-11-12	21	3 week forecast	Opening Up	50	103287	142096
1983	2015-11-01	2	2021-12-03	77491.1	1	2021-11-12	21	3 week forecast	Opening Up	75	91307.9	153042
1984	2015-11-01	2	2021-12-03	77491.1	1	2021-11-26	7	1 week forecast	Opening Up	0	113094	113094
1985	2015-11-01	2	2021-12-03	77491.1	1	2021-11-26	7	1 week forecast	Opening Up	50	98049.6	129467
1986	2015-11-01	2	2021-12-03	77491.1	1	2021-11-26	7	1 week forecast	Opening Up	75	84902.1	144228
1987	2015-11-01	2	2021-12-03	77491.1	4	2021-11-12	21	3 week forecast	Opening Up	0	110396	110396
1988	2015-11-01	2	2021-12-03	77491.1	4	2021-11-12	21	3 week forecast	Opening Up	50	99022.2	123084
1989	2015-11-01	2	2021-12-03	77491.1	4	2021-11-12	21	3 week forecast	Opening Up	75	92583.4	132929
1990	2015-11-01	2	2021-12-03	77491.1	4	2021-11-26	7	1 week forecast	Opening Up	0	100918	100918
1991	2015-11-01	2	2021-12-03	77491.1	4	2021-11-26	7	1 week forecast	Opening Up	50	94215.9	107346
1992	2015-11-01	2	2021-12-03	77491.1	4	2021-11-26	7	1 week forecast	Opening Up	75	90200.9	112947
1993	2015-11-01	2	2021-12-03	77491.1	5	2021-11-12	21	3 week forecast	Opening Up	0	100112	100112
1994	2015-11-01	2	2021-12-03	77491.1	5	2021-11-12	21	3 week forecast	Opening Up	50	80891.4	117377
1995	2015-11-01	2	2021-12-03	77491.1	5	2021-11-12	21	3 week forecast	Opening Up	75	69618.9	134521
1996	2015-11-01	2	2021-12-03	77491.1	5	2021-11-26	7	1 week forecast	Opening Up	0	91961	91961
1997	2015-11-01	2	2021-12-03	77491.1	5	2021-11-26	7	1 week forecast	Opening Up	50	83407.5	99696
1998	2015-11-01	2	2021-12-03	77491.1	5	2021-11-26	7	1 week forecast	Opening Up	75	76510.8	106069
1999	2015-11-01	2	2021-12-03	77491.1	6	2021-11-12	21	3 week forecast	Opening Up	0	115068	115068
[truncated: 12,617 more rows]

## Sheet: Figure2.B
	age_group	age_index	date	true_value	model	forecast_date	horizon	horizon_long	periods	range	lower	upper
1	0-9	1	2020-11-06	5436	1	2020-10-30	7	1 week forecast	NA	0	6021.54	6021.54
2	0-9	1	2020-11-06	5436	1	2020-10-30	7	1 week forecast	NA	50	5431.91	6874.73
3	0-9	1	2020-11-06	5436	1	2020-10-30	7	1 week forecast	NA	75	5088.62	7612.41
4	0-9	1	2020-11-06	5436	4	2020-10-30	7	1 week forecast	NA	0	5363.12	5363.12
5	0-9	1	2020-11-06	5436	4	2020-10-30	7	1 week forecast	NA	50	4972.6	5720.73
6	0-9	1	2020-11-06	5436	4	2020-10-30	7	1 week forecast	NA	75	4755.6	5986.13
7	0-9	1	2020-11-06	5436	5	2020-10-30	7	1 week forecast	NA	0	5147.1	5147.1
8	0-9	1	2020-11-06	5436	5	2020-10-30	7	1 week forecast	NA	50	4661.22	5636.03
9	0-9	1	2020-11-06	5436	5	2020-10-30	7	1 week forecast	NA	75	4446.68	5946.88
10	0-9	1	2020-11-06	5436	6	2020-10-30	7	1 week forecast	NA	0	14096.3	14096.3
11	0-9	1	2020-11-06	5436	6	2020-10-30	7	1 week forecast	NA	50	11768	16784.7
12	0-9	1	2020-11-06	5436	6	2020-10-30	7	1 week forecast	NA	75	10131.1	19087.8
13	0-9	1	2020-11-06	5436	baseline_expex_lv	2020-10-30	7	1 week forecast	NA	0	4959.7	4959.7
14	0-9	1	2020-11-06	5436	baseline_expex_lv	2020-10-30	7	1 week forecast	NA	50	4959.7	4959.7
15	0-9	1	2020-11-06	5436	baseline_expex_lv	2020-10-30	7	1 week forecast	NA	75	4959.7	4959.7
16	0-9	1	2020-11-06	5436	baseline_last_val	2020-10-30	7	1 week forecast	NA	0	4844	4844
17	0-9	1	2020-11-06	5436	baseline_last_val	2020-10-30	7	1 week forecast	NA	50	4844	4844
18	0-9	1	2020-11-06	5436	baseline_last_val	2020-10-30	7	1 week forecast	NA	75	4844	4844
19	0-9	1	2020-11-13	6796	1	2020-10-30	14	2 week forecast	NA	0	8044.36	8044.36
20	0-9	1	2020-11-13	6796	1	2020-10-30	14	2 week forecast	NA	50	7062.47	8929.83
21	0-9	1	2020-11-13	6796	1	2020-10-30	14	2 week forecast	NA	75	6281.34	9502.47
22	0-9	1	2020-11-13	6796	4	2020-10-30	14	2 week forecast	NA	0	5831.56	5831.56
23	0-9	1	2020-11-13	6796	4	2020-10-30	14	2 week forecast	NA	50	5460.74	6233.94
24	0-9	1	2020-11-13	6796	4	2020-10-30	14	2 week forecast	NA	75	5150.01	6474.72
25	0-9	1	2020-11-13	6796	5	2020-10-30	14	2 week forecast	NA	0	5327.09	5327.09
26	0-9	1	2020-11-13	6796	5	2020-10-30	14	2 week forecast	NA	50	4515.62	6203.74
27	0-9	1	2020-11-13	6796	5	2020-10-30	14	2 week forecast	NA	75	4255.05	7023.71
28	0-9	1	2020-11-13	6796	6	2020-10-30	14	2 week forecast	NA	0	16519.6	16519.6
29	0-9	1	2020-11-13	6796	6	2020-10-30	14	2 week forecast	NA	50	13968.4	18403.7
30	0-9	1	2020-11-13	6796	6	2020-10-30	14	2 week forecast	NA	75	11579.5	21026.8
31	0-9	1	2020-11-13	6796	baseline_expex_lv	2020-10-30	14	2 week forecast	NA	0	5078.16	5078.16
32	0-9	1	2020-11-13	6796	baseline_expex_lv	2020-10-30	14	2 week forecast	NA	50	5078.16	5078.16
33	0-9	1	2020-11-13	6796	baseline_expex_lv	2020-10-30	14	2 week forecast	NA	75	5078.16	5078.16
34	0-9	1	2020-11-13	6796	baseline_last_val	2020-10-30	14	2 week forecast	NA	0	4844	4844
35	0-9	1	2020-11-13	6796	baseline_last_val	2020-10-30	14	2 week forecast	NA	50	4844	4844
36	0-9	1	2020-11-13	6796	baseline_last_val	2020-10-30	14	2 week forecast	NA	75	4844	4844
37	0-9	1	2020-11-20	6518	1	2020-10-30	21	3 week forecast	NA	0	10131.4	10131.4
38	0-9	1	2020-11-20	6518	1	2020-10-30	21	3 week forecast	NA	50	8729.45	11556
39	0-9	1	2020-11-20	6518	1	2020-10-30	21	3 week forecast	NA	75	8146.81	12553.4
40	0-9	1	2020-11-20	6518	1	2020-11-13	7	1 week forecast	Lockdown 2	0	8124.01	8124.01
41	0-9	1	2020-11-20	6518	1	2020-11-13	7	1 week forecast	Lockdown 2	50	7154.87	9469.82
42	0-9	1	2020-11-20	6518	1	2020-11-13	7	1 week forecast	Lockdown 2	75	6762.22	9885.88
43	0-9	1	2020-11-20	6518	4	2020-10-30	21	3 week forecast	NA	0	6355.65	6355.65
44	0-9	1	2020-11-20	6518	4	2020-10-30	21	3 week forecast	NA	50	5817.48	6789.45
45	0-9	1	2020-11-20	6518	4	2020-10-30	21	3 week forecast	NA	75	5597.6	7406.38
46	0-9	1	2020-11-20	6518	4	2020-11-13	7	1 week forecast	Lockdown 2	0	7580.12	7580.12
47	0-9	1	2020-11-20	6518	4	2020-11-13	7	1 week forecast	Lockdown 2	50	7300.28	7931.25
48	0-9	1	2020-11-20	6518	4	2020-11-13	7	1 week forecast	Lockdown 2	75	6911.49	8233.12
49	0-9	1	2020-11-20	6518	5	2020-10-30	21	3 week forecast	NA	0	5498.01	5498.01
50	0-9	1	2020-11-20	6518	5	2020-10-30	21	3 week forecast	NA	50	4514.01	6854.69
51	0-9	1	2020-11-20	6518	5	2020-10-30	21	3 week forecast	NA	75	4126.68	7950.44
52	0-9	1	2020-11-20	6518	5	2020-11-13	7	1 week forecast	Lockdown 2	0	8385.22	8385.22
53	0-9	1	2020-11-20	6518	5	2020-11-13	7	1 week forecast	Lockdown 2	50	8204.13	8535.65
54	0-9	1	2020-11-20	6518	5	2020-11-13	7	1 week forecast	Lockdown 2	75	7968.93	8695.38
55	0-9	1	2020-11-20	6518	6	2020-10-30	21	3 week forecast	NA	0	20289	20289
56	0-9	1	2020-11-20	6518	6	2020-10-30	21	3 week forecast	NA	50	17880	22928.3
57	0-9	1	2020-11-20	6518	6	2020-10-30	21	3 week forecast	NA	75	15757.3	25570.6
58	0-9	1	2020-11-20	6518	6	2020-11-13	7	1 week forecast	Lockdown 2	0	8956.76	8956.76
59	0-9	1	2020-11-20	6518	6	2020-11-13	7	1 week forecast	Lockdown 2	50	7555.92	10064.6
60	0-9	1	2020-11-20	6518	6	2020-11-13	7	1 week forecast	Lockdown 2	75	6907.67	10508.5
61	0-9	1	2020-11-20	6518	baseline_expex_lv	2020-10-30	21	3 week forecast	NA	0	5199.45	5199.45
62	0-9	1	2020-11-20	6518	baseline_expex_lv	2020-10-30	21	3 week forecast	NA	50	5199.45	5199.45
63	0-9	1	2020-11-20	6518	baseline_expex_lv	2020-10-30	21	3 week forecast	NA	75	5199.45	5199.45
64	0-9	1	2020-11-20	6518	baseline_expex_lv	2020-11-13	7	1 week forecast	Lockdown 2	0	8496.25	8496.25
65	0-9	1	2020-11-20	6518	baseline_expex_lv	2020-11-13	7	1 week forecast	Lockdown 2	50	8496.25	8496.25
66	0-9	1	2020-11-20	6518	baseline_expex_lv	2020-11-13	7	1 week forecast	Lockdown 2	75	8496.25	8496.25
67	0-9	1	2020-11-20	6518	baseline_last_val	2020-10-30	21	3 week forecast	NA	0	4844	4844
68	0-9	1	2020-11-20	6518	baseline_last_val	2020-10-30	21	3 week forecast	NA	50	4844	4844
69	0-9	1	2020-11-20	6518	baseline_last_val	2020-10-30	21	3 week forecast	NA	75	4844	4844
70	0-9	1	2020-11-20	6518	baseline_last_val	2020-11-13	7	1 week forecast	Lockdown 2	0	6796	6796
71	0-9	1	2020-11-20	6518	baseline_last_val	2020-11-13	7	1 week forecast	Lockdown 2	50	6796	6796
72	0-9	1	2020-11-20	6518	baseline_last_val	2020-11-13	7	1 week forecast	Lockdown 2	75	6796	6796
73	0-9	1	2020-11-27	5265	1	2020-10-30	28	4 week forecast	NA	0	13071.8	13071.8
74	0-9	1	2020-11-27	5265	1	2020-10-30	28	4 week forecast	NA	50	10909.6	15171
75	0-9	1	2020-11-27	5265	1	2020-10-30	28	4 week forecast	NA	75	9839.92	16798.3
76	0-9	1	2020-11-27	5265	1	2020-11-13	14	2 week forecast	Lockdown 2	0	10472.4	10472.4
77	0-9	1	2020-11-27	5265	1	2020-11-13	14	2 week forecast	Lockdown 2	50	8905.84	12093.6
78	0-9	1	2020-11-27	5265	1	2020-11-13	14	2 week forecast	Lockdown 2	75	7821.36	13196.9
79	0-9	1	2020-11-27	5265	4	2020-10-30	28	4 week forecast	NA	0	7028.23	7028.23
80	0-9	1	2020-11-27	5265	4	2020-10-30	28	4 week forecast	NA	50	6401.37	7534.76
81	0-9	1	2020-11-27	5265	4	2020-10-30	28	4 week forecast	NA	75	5903.32	8207.76
82	0-9	1	2020-11-27	5265	4	2020-11-13	14	2 week forecast	Lockdown 2	0	8352.15	8352.15
83	0-9	1	2020-11-27	5265	4	2020-11-13	14	2 week forecast	Lockdown 2	50	7894.29	8927.69
84	0-9	1	2020-11-27	5265	4	2020-11-13	14	2 week forecast	Lockdown 2	75	7562.87	9263.5
85	0-9	1	2020-11-27	5265	5	2020-10-30	28	4 week forecast	NA	0	5812.76	5812.76
86	0-9	1	2020-11-27	5265	5	2020-10-30	28	4 week forecast	NA	50	4441.1	7914.76
87	0-9	1	2020-11-27	5265	5	2020-10-30	28	4 week forecast	NA	75	3769.85	10274.4
88	0-9	1	2020-11-27	5265	5	2020-11-13	14	2 week forecast	Lockdown 2	0	10353.4	10353.4
89	0-9	1	2020-11-27	5265	5	2020-11-13	14	2 week forecast	Lockdown 2	50	9990.59	10746.4
90	0-9	1	2020-11-27	5265	5	2020-11-13	14	2 week forecast	Lockdown 2	75	9628.37	10976.1
91	0-9	1	2020-11-27	5265	6	2020-10-30	28	4 week forecast	NA	0	27050.7	27050.7
92	0-9	1	2020-11-27	5265	6	2020-10-30	28	4 week forecast	NA	50	21606.4	29865.4
93	0-9	1	2020-11-27	5265	6	2020-10-30	28	4 week forecast	NA	75	19701.5	34701.4
94	0-9	1	2020-11-27	5265	6	2020-11-13	14	2 week forecast	Lockdown 2	0	11518.4	11518.4
95	0-9	1	2020-11-27	5265	6	2020-11-13	14	2 week forecast	Lockdown 2	50	10043.3	13230.2
96	0-9	1	2020-11-27	5265	6	2020-11-13	14	2 week forecast	Lockdown 2	75	8910.59	14626.8
97	0-9	1	2020-11-27	5265	baseline_expex_lv	2020-10-30	28	4 week forecast	NA	0	5323.64	5323.64
98	0-9	1	2020-11-27	5265	baseline_expex_lv	2020-10-30	28	4 week forecast	NA	50	5323.64	5323.64
99	0-9	1	2020-11-27	5265	baseline_expex_lv	2020-10-30	28	4 week forecast	NA	75	5323.64	5323.64
100	0-9	1	2020-11-27	5265	baseline_expex_lv	2020-11-13	14	2 week forecast	Lockdown 2	0	10621.9	10621.9
101	0-9	1	2020-11-27	5265	baseline_expex_lv	2020-11-13	14	2 week forecast	Lockdown 2	50	10621.9	10621.9
102	0-9	1	2020-11-27	5265	baseline_expex_lv	2020-11-13	14	2 week forecast	Lockdown 2	75	10621.9	10621.9
103	0-9	1	2020-11-27	5265	baseline_last_val	2020-10-30	28	4 week forecast	NA	0	4844	4844
104	0-9	1	2020-11-27	5265	baseline_last_val	2020-10-30	28	4 week forecast	NA	50	4844	4844
105	0-9	1	2020-11-27	5265	baseline_last_val	2020-10-30	28	4 week forecast	NA	75	4844	4844
106	0-9	1	2020-11-27	5265	baseline_last_val	2020-11-13	14	2 week forecast	Lockdown 2	0	6796	6796
107	0-9	1	2020-11-27	5265	baseline_last_val	2020-11-13	14	2 week forecast	Lockdown 2	50	6796	6796
108	0-9	1	2020-11-27	5265	baseline_last_val	2020-11-13	14	2 week forecast	Lockdown 2	75	6796	6796
109	0-9	1	2020-12-04	5347	1	2020-11-13	21	3 week forecast	Lockdown 2	0	12511.6	12511.6
110	0-9	1	2020-12-04	5347	1	2020-11-13	21	3 week forecast	Lockdown 2	50	11223.9	14676.4
111	0-9	1	2020-12-04	5347	1	2020-11-13	21	3 week forecast	Lockdown 2	75	10621.1	16984.2
112	0-9	1	2020-12-04	5347	1	2020-11-27	7	1 week forecast	Lockdown 2	0	4590.44	4590.44
113	0-9	1	2020-12-04	5347	1	2020-11-27	7	1 week forecast	Lockdown 2	50	4204.97	5283.47
114	0-9	1	2020-12-04	5347	1	2020-11-27	7	1 week forecast	Lockdown 2	75	3788.28	5793.32
115	0-9	1	2020-12-04	5347	4	2020-11-13	21	3 week forecast	Lockdown 2	0	9317.22	9317.22
116	0-9	1	2020-12-04	5347	4	2020-11-13	21	3 week forecast	Lockdown 2	50	8797.89	9861.12
117	0-9	1	2020-12-04	5347	4	2020-11-13	21	3 week forecast	Lockdown 2	75	8220.37	10282.9
118	0-9	1	2020-12-04	5347	4	2020-11-27	7	1 week forecast	Lockdown 2	0	3971.09	3971.09
119	0-9	1	2020-12-04	5347	4	2020-11-27	7	1 week forecast	Lockdown 2	50	3887.22	4059.84
120	0-9	1	2020-12-04	5347	4	2020-11-27	7	1 week forecast	Lockdown 2	75	3834.84	4123.12
121	0-9	1	2020-12-04	5347	5	2020-11-13	21	3 week forecast	Lockdown 2	0	12661.1	12661.1
122	0-9	1	2020-12-04	5347	5	2020-11-13	21	3 week forecast	Lockdown 2	50	12292.6	13298.9
123	0-9	1	2020-12-04	5347	5	2020-11-13	21	3 week forecast	Lockdown 2	75	11365	13878.3
124	0-9	1	2020-12-04	5347	5	2020-11-27	7	1 week forecast	Lockdown 2	0	4355.27	4355.27
125	0-9	1	2020-12-04	5347	5	2020-11-27	7	1 week forecast	Lockdown 2	50	4095.5	4594.06
126	0-9	1	2020-12-04	5347	5	2020-11-27	7	1 week forecast	Lockdown 2	75	3975.01	4777.27
127	0-9	1	2020-12-04	5347	6	2020-11-13	21	3 week forecast	Lockdown 2	0	15420.4	15420.4
128	0-9	1	2020-12-04	5347	6	2020-11-13	21	3 week forecast	Lockdown 2	50	13119.4	17853.8
129	0-9	1	2020-12-04	5347	6	2020-11-13	21	3 week forecast	Lockdown 2	75	11085.8	19733.9
130	0-9	1	2020-12-04	5347	6	2020-11-27	7	1 week forecast	Lockdown 2	0	5022.84	5022.84
131	0-9	1	2020-12-04	5347	6	2020-11-27	7	1 week forecast	Lockdown 2	50	4121.61	5596.2
132	0-9	1	2020-12-04	5347	6	2020-11-27	7	1 week forecast	Lockdown 2	75	3769.03	6262.61
133	0-9	1	2020-12-04	5347	baseline_expex_lv	2020-11-13	21	3 week forecast	Lockdown 2	0	13279.3	13279.3
134	0-9	1	2020-12-04	5347	baseline_expex_lv	2020-11-13	21	3 week forecast	Lockdown 2	50	13279.3	13279.3
135	0-9	1	2020-12-04	5347	baseline_expex_lv	2020-11-13	21	3 week forecast	Lockdown 2	75	13279.3	13279.3
136	0-9	1	2020-12-04	5347	baseline_expex_lv	2020-11-27	7	1 week forecast	Lockdown 2	0	4252.87	4252.87
137	0-9	1	2020-12-04	5347	baseline_expex_lv	2020-11-27	7	1 week forecast	Lockdown 2	50	4252.87	4252.87
138	0-9	1	2020-12-04	5347	baseline_expex_lv	2020-11-27	7	1 week forecast	Lockdown 2	75	4252.87	4252.87
139	0-9	1	2020-12-04	5347	baseline_last_val	2020-11-13	21	3 week forecast	Lockdown 2	0	6796	6796
140	0-9	1	2020-12-04	5347	baseline_last_val	2020-11-13	21	3 week forecast	Lockdown 2	50	6796	6796
141	0-9	1	2020-12-04	5347	baseline_last_val	2020-11-13	21	3 week forecast	Lockdown 2	75	6796	6796
142	0-9	1	2020-12-04	5347	baseline_last_val	2020-11-27	7	1 week forecast	Lockdown 2	0	5265	5265
143	0-9	1	2020-12-04	5347	baseline_last_val	2020-11-27	7	1 week forecast	Lockdown 2	50	5265	5265
144	0-9	1	2020-12-04	5347	baseline_last_val	2020-11-27	7	1 week forecast	Lockdown 2	75	5265	5265
145	0-9	1	2020-12-11	6869	1	2020-11-13	28	4 week forecast	Lockdown 2	0	15521.6	15521.6
146	0-9	1	2020-12-11	6869	1	2020-11-13	28	4 week forecast	Lockdown 2	50	13056.1	18259.5
147	0-9	1	2020-12-11	6869	1	2020-11-13	28	4 week forecast	Lockdown 2	75	11631.7	20272.7
148	0-9	1	2020-12-11	6869	1	2020-11-27	14	2 week forecast	Lockdown 2	0	4870.26	4870.26
149	0-9	1	2020-12-11	6869	1	2020-11-27	14	2 week forecast	Lockdown 2	50	4338.23	5694.49
150	0-9	1	2020-12-11	6869	1	2020-11-27	14	2 week forecast	Lockdown 2	75	3843.02	6384.97
151	0-9	1	2020-12-11	6869	4	2020-11-13	28	4 week forecast	Lockdown 2	0	10234.2	10234.2
152	0-9	1	2020-12-11	6869	4	2020-11-13	28	4 week forecast	Lockdown 2	50	9759.41	11021.4
153	0-9	1	2020-12-11	6869	4	2020-11-13	28	4 week forecast	Lockdown 2	75	9233.02	11403.7
154	0-9	1	2020-12-11	6869	4	2020-11-27	14	2 week forecast	Lockdown 2	0	2970.32	2970.32
155	0-9	1	2020-12-11	6869	4	2020-11-27	14	2 week forecast	Lockdown 2	50	2870.25	3066.13
156	0-9	1	2020-12-11	6869	4	2020-11-27	14	2 week forecast	Lockdown 2	75	2834.9	3161.45
157	0-9	1	2020-12-11	6869	5	2020-11-13	28	4 week forecast	Lockdown 2	0	15737.8	15737.8
158	0-9	1	2020-12-11	6869	5	2020-11-13	28	4 week forecast	Lockdown 2	50	14815.4	16651.3
159	0-9	1	2020-12-11	6869	5	2020-11-13	28	4 week forecast	Lockdown 2	75	13458	17864.3
160	0-9	1	2020-12-11	6869	5	2020-11-27	14	2 week forecast	Lockdown 2	0	3494.48	3494.48
161	0-9	1	2020-12-11	6869	5	2020-11-27	14	2 week forecast	Lockdown 2	50	3271.67	3907.49
162	0-9	1	2020-12-11	6869	5	2020-11-27	14	2 week forecast	Lockdown 2	75	2972.39	4256.54
163	0-9	1	2020-12-11	6869	6	2020-11-13	28	4 week forecast	Lockdown 2	0	20465.5	20465.5
164	0-9	1	2020-12-11	6869	6	2020-11-13	28	4 week forecast	Lockdown 2	50	17366.3	24160.1
165	0-9	1	2020-12-11	6869	6	2020-11-13	28	4 week forecast	Lockdown 2	75	15475.3	26533.3
166	0-9	1	2020-12-11	6869	6	2020-11-27	14	2 week forecast	Lockdown 2	0	5478.05	5478.05
167	0-9	1	2020-12-11	6869	6	2020-11-27	14	2 week forecast	Lockdown 2	50	4579.09	6751.65
168	0-9	1	2020-12-11	6869	6	2020-11-27	14	2 week forecast	Lockdown 2	75	4308.09	7241.27
169	0-9	1	2020-12-11	6869	baseline_expex_lv	2020-11-13	28	4 week forecast	Lockdown 2	0	16601.6	16601.6
170	0-9	1	2020-12-11	6869	baseline_expex_lv	2020-11-13	28	4 week forecast	Lockdown 2	50	16601.6	16601.6
171	0-9	1	2020-12-11	6869	baseline_expex_lv	2020-11-13	28	4 week forecast	Lockdown 2	75	16601.6	16601.6
172	0-9	1	2020-12-11	6869	baseline_expex_lv	2020-11-27	14	2 week forecast	Lockdown 2	0	3435.31	3435.31
173	0-9	1	2020-12-11	6869	baseline_expex_lv	2020-11-27	14	2 week forecast	Lockdown 2	50	3435.31	3435.31
174	0-9	1	2020-12-11	6869	baseline_expex_lv	2020-11-27	14	2 week forecast	Lockdown 2	75	3435.31	3435.31
175	0-9	1	2020-12-11	6869	baseline_last_val	2020-11-13	28	4 week forecast	Lockdown 2	0	6796	6796
176	0-9	1	2020-12-11	6869	baseline_last_val	2020-11-13	28	4 week forecast	Lockdown 2	50	6796	6796
177	0-9	1	2020-12-11	6869	baseline_last_val	2020-11-13	28	4 week forecast	Lockdown 2	75	6796	6796
178	0-9	1	2020-12-11	6869	baseline_last_val	2020-11-27	14	2 week forecast	Lockdown 2	0	5265	5265
179	0-9	1	2020-12-11	6869	baseline_last_val	2020-11-27	14	2 week forecast	Lockdown 2	50	5265	5265
180	0-9	1	2020-12-11	6869	baseline_last_val	2020-11-27	14	2 week forecast	Lockdown 2	75	5265	5265
181	0-9	1	2020-12-18	10564	1	2020-11-27	21	3 week forecast	Lockdown 2	0	4716.16	4716.16
182	0-9	1	2020-12-18	10564	1	2020-11-27	21	3 week forecast	Lockdown 2	50	4005.47	5549.33
183	0-9	1	2020-12-18	10564	1	2020-11-27	21	3 week forecast	Lockdown 2	75	3442.47	6242.06
184	0-9	1	2020-12-18	10564	1	2020-12-11	7	1 week forecast	Lockdown 2 easing	0	7148.84	7148.84
185	0-9	1	2020-12-18	10564	1	2020-12-11	7	1 week forecast	Lockdown 2 easing	50	6596.59	7895.62
186	0-9	1	2020-12-18	10564	1	2020-12-11	7	1 week forecast	Lockdown 2 easing	75	5950.29	8555.97
187	0-9	1	2020-12-18	10564	4	2020-11-27	21	3 week forecast	Lockdown 2	0	2225.25	2225.25
188	0-9	1	2020-12-18	10564	4	2020-11-27	21	3 week forecast	Lockdown 2	50	2142.2	2331.26
189	0-9	1	2020-12-18	10564	4	2020-11-27	21	3 week forecast	Lockdown 2	75	2111.84	2382.67
190	0-9	1	2020-12-18	10564	4	2020-12-11	7	1 week forecast	Lockdown 2 easing	0	8461.73	8461.73
191	0-9	1	2020-12-18	10564	4	2020-12-11	7	1 week forecast	Lockdown 2 easing	50	8257.83	8663.93
192	0-9	1	2020-12-18	10564	4	2020-12-11	7	1 week forecast	Lockdown 2 easing	75	8142.34	8967.94
193	0-9	1	2020-12-18	10564	5	2020-11-27	21	3 week forecast	Lockdown 2	0	2783.02	2783.02
194	0-9	1	2020-12-18	10564	5	2020-11-27	21	3 week forecast	Lockdown 2	50	2568.53	3260.02
195	0-9	1	2020-12-18	10564	5	2020-11-27	21	3 week forecast	Lockdown 2	75	2302.65	3794.75
196	0-9	1	2020-12-18	10564	5	2020-12-11	7	1 week forecast	Lockdown 2 easing	0	8421.32	8421.32
197	0-9	1	2020-12-18	10564	5	2020-12-11	7	1 week forecast	Lockdown 2 easing	50	8089.03	8737.4
198	0-9	1	2020-12-18	10564	5	2020-12-11	7	1 week forecast	Lockdown 2 easing	75	7813.53	8942.03
199	0-9	1	2020-12-18	10564	6	2020-11-27	21	3 week forecast	Lockdown 2	0	6849.12	6849.12
200	0-9	1	2020-12-18	10564	6	2020-11-27	21	3 week forecast	Lockdown 2	50	5640.87	8068.58
201	0-9	1	2020-12-18	10564	6	2020-11-27	21	3 week forecast	Lockdown 2	75	4705.62	9243.7
202	0-9	1	2020-12-18	10564	6	2020-12-11	7	1 week forecast	Lockdown 2 easing	0	6397.22	6397.22
203	0-9	1	2020-12-18	10564	6	2020-12-11	7	1 week forecast	Lockdown 2 easing	50	5619.02	7116.25
204	0-9	1	2020-12-18	10564	6	2020-12-11	7	1 week forecast	Lockdown 2 easing	75	4975.68	7505.35
205	0-9	1	2020-12-18	10564	baseline_expex_lv	2020-11-27	21	3 week forecast	Lockdown 2	0	2774.92	2774.92
206	0-9	1	2020-12-18	10564	baseline_expex_lv	2020-11-27	21	3 week forecast	Lockdown 2	50	2774.92	2774.92
207	0-9	1	2020-12-18	10564	baseline_expex_lv	2020-11-27	21	3 week forecast	Lockdown 2	75	2774.92	2774.92
208	0-9	1	2020-12-18	10564	baseline_expex_lv	2020-12-11	7	1 week forecast	Lockdown 2 easing	0	8824.23	8824.23
209	0-9	1	2020-12-18	10564	baseline_expex_lv	2020-12-11	7	1 week forecast	Lockdown 2 easing	50	8824.23	8824.23
210	0-9	1	2020-12-18	10564	baseline_expex_lv	2020-12-11	7	1 week forecast	Lockdown 2 easing	75	8824.23	8824.23
211	0-9	1	2020-12-18	10564	baseline_last_val	2020-11-27	21	3 week forecast	Lockdown 2	0	5265	5265
212	0-9	1	2020-12-18	10564	baseline_last_val	2020-11-27	21	3 week forecast	Lockdown 2	50	5265	5265
213	0-9	1	2020-12-18	10564	baseline_last_val	2020-11-27	21	3 week forecast	Lockdown 2	75	5265	5265
214	0-9	1	2020-12-18	10564	baseline_last_val	2020-12-11	7	1 week forecast	Lockdown 2 easing	0	6869	6869
215	0-9	1	2020-12-18	10564	baseline_last_val	2020-12-11	7	1 week forecast	Lockdown 2 easing	50	6869	6869
216	0-9	1	2020-12-18	10564	baseline_last_val	2020-12-11	7	1 week forecast	Lockdown 2 easing	75	6869	6869
217	0-9	1	2020-12-25	11340	1	2020-11-27	28	4 week forecast	Lockdown 2	0	4894.66	4894.66
218	0-9	1	2020-12-25	11340	1	2020-11-27	28	4 week forecast	Lockdown 2	50	4104.34	5994.03
219	0-9	1	2020-12-25	11340	1	2020-11-27	28	4 week forecast	Lockdown 2	75	3682.04	6718.78
220	0-9	1	2020-12-25	11340	1	2020-12-11	14	2 week forecast	Lockdown 2 easing	0	8569.11	8569.11
221	0-9	1	2020-12-25	11340	1	2020-12-11	14	2 week forecast	Lockdown 2 easing	50	7479.01	10091
222	0-9	1	2020-12-25	11340	1	2020-12-11	14	2 week forecast	Lockdown 2 easing	75	6963.64	10423.4
223	0-9	1	2020-12-25	11340	4	2020-11-27	28	4 week forecast	Lockdown 2	0	1658.94	1658.94
224	0-9	1	2020-12-25	11340	4	2020-11-27	28	4 week forecast	Lockdown 2	50	1605.11	1774.84
225	0-9	1	2020-12-25	11340	4	2020-11-27	28	4 week forecast	Lockdown 2	75	1569.99	1825.44
226	0-9	1	2020-12-25	11340	4	2020-12-11	14	2 week forecast	Lockdown 2 easing	0	10598	10598
227	0-9	1	2020-12-25	11340	4	2020-12-11	14	2 week forecast	Lockdown 2 easing	50	10217.8	10906.3
228	0-9	1	2020-12-25	11340	4	2020-12-11	14	2 week forecast	Lockdown 2 easing	75	9793.39	11254.2
229	0-9	1	2020-12-25	11340	5	2020-11-27	28	4 week forecast	Lockdown 2	0	2301.2	2301.2
230	0-9	1	2020-12-25	11340	5	2020-11-27	28	4 week forecast	Lockdown 2	50	2064.04	2810.73
231	0-9	1	2020-12-25	11340	5	2020-11-27	28	4 week forecast	Lockdown 2	75	1818.28	3357.3
232	0-9	1	2020-12-25	11340	5	2020-12-11	14	2 week forecast	Lockdown 2 easing	0	10483	10483
233	0-9	1	2020-12-25	11340	5	2020-12-11	14	2 week forecast	Lockdown 2 easing	50	9817.61	11111.4
234	0-9	1	2020-12-25	11340	5	2020-12-11	14	2 week forecast	Lockdown 2 easing	75	9370.87	11422.7
235	0-9	1	2020-12-25	11340	6	2020-11-27	28	4 week forecast	Lockdown 2	0	8856.01	8856.01
236	0-9	1	2020-12-25	11340	6	2020-11-27	28	4 week forecast	Lockdown 2	50	7365.19	10872.3
237	0-9	1	2020-12-25	11340	6	2020-11-27	28	4 week forecast	Lockdown 2	75	5985.74	12219.3
238	0-9	1	2020-12-25	11340	6	2020-12-11	14	2 week forecast	Lockdown 2 easing	0	6524.77	6524.77
239	0-9	1	2020-12-25	11340	6	2020-12-11	14	2 week forecast	Lockdown 2 easing	50	5953.48	7536.28
240	0-9	1	2020-12-25	11340	6	2020-12-11	14	2 week forecast	Lockdown 2 easing	75	5298.28	8224.32
241	0-9	1	2020-12-25	11340	baseline_expex_lv	2020-11-27	28	4 week forecast	Lockdown 2	0	2241.48	2241.48
242	0-9	1	2020-12-25	11340	baseline_expex_lv	2020-11-27	28	4 week forecast	Lockdown 2	50	2241.48	2241.48
243	0-9	1	2020-12-25	11340	baseline_expex_lv	2020-11-27	28	4 week forecast	Lockdown 2	75	2241.48	2241.48
244	0-9	1	2020-12-25	11340	baseline_expex_lv	2020-12-11	14	2 week forecast	Lockdown 2 easing	0	11336	11336
245	0-9	1	2020-12-25	11340	baseline_expex_lv	2020-12-11	14	2 week forecast	Lockdown 2 easing	50	11336	11336
246	0-9	1	2020-12-25	11340	baseline_expex_lv	2020-12-11	14	2 week forecast	Lockdown 2 easing	75	11336	11336
247	0-9	1	2020-12-25	11340	baseline_last_val	2020-11-27	28	4 week forecast	Lockdown 2	0	5265	5265
248	0-9	1	2020-12-25	11340	baseline_last_val	2020-11-27	28	4 week forecast	Lockdown 2	50	5265	5265
249	0-9	1	2020-12-25	11340	baseline_last_val	2020-11-27	28	4 week forecast	Lockdown 2	75	5265	5265
250	0-9	1	2020-12-25	11340	baseline_last_val	2020-12-11	14	2 week forecast	Lockdown 2 easing	0	6869	6869
251	0-9	1	2020-12-25	11340	baseline_last_val	2020-12-11	14	2 week forecast	Lockdown 2 easing	50	6869	6869
252	0-9	1	2020-12-25	11340	baseline_last_val	2020-12-11	14	2 week forecast	Lockdown 2 easing	75	6869	6869
253	0-9	1	2021-01-01	14875	1	2020-12-11	21	3 week forecast	Lockdown 2 easing	0	10388.2	10388.2
254	0-9	1	2021-01-01	14875	1	2020-12-11	21	3 week forecast	Lockdown 2 easing	50	9213.29	11751.4
255	0-9	1	2021-01-01	14875	1	2020-12-11	21	3 week forecast	Lockdown 2 easing	75	8393.24	12532.6
256	0-9	1	2021-01-01	14875	1	2020-12-25	7	1 week forecast	Christmas + Lockdown 3	0	13254.2	13254.2
257	0-9	1	2021-01-01	14875	1	2020-12-25	7	1 week forecast	Christmas + Lockdown 3	50	12012.6	15161.8
258	0-9	1	2021-01-01	14875	1	2020-12-25	7	1 week forecast	Christmas + Lockdown 3	75	10654.6	16822.5
259	0-9	1	2021-01-01	14875	4	2020-12-11	21	3 week forecast	Lockdown 2 easing	0	13066.4	13066.4
260	0-9	1	2021-01-01	14875	4	2020-12-11	21	3 week forecast	Lockdown 2 easing	50	12557.6	13608.3
261	0-9	1	2021-01-01	14875	4	2020-12-11	21	3 week forecast	Lockdown 2 easing	75	12131.8	13982
262	0-9	1	2021-01-01	14875	4	2020-12-25	7	1 week forecast	Christmas + Lockdown 3	0	17263.1	17263.1
263	0-9	1	2021-01-01	14875	4	2020-12-25	7	1 week forecast	Christmas + Lockdown 3	50	15664.1	18876.2
264	0-9	1	2021-01-01	14875	4	2020-12-25	7	1 week forecast	Christmas + Lockdown 3	75	14628.8	20005.7
265	0-9	1	2021-01-01	14875	5	2020-12-11	21	3 week forecast	Lockdown 2 easing	0	12974.1	12974.1
266	0-9	1	2021-01-01	14875	5	2020-12-11	21	3 week forecast	Lockdown 2 easing	50	11927.5	13936.9
267	0-9	1	2021-01-01	14875	5	2020-12-11	21	3 week forecast	Lockdown 2 easing	75	11087.4	14640
268	0-9	1	2021-01-01	14875	5	2020-12-25	7	1 week forecast	Christmas + Lockdown 3	0	15469.6	15469.6
269	0-9	1	2021-01-01	14875	5	2020-12-25	7	1 week forecast	Christmas + Lockdown 3	50	14443.9	16952.8
270	0-9	1	2021-01-01	14875	5	2020-12-25	7	1 week forecast	Christmas + Lockdown 3	75	13586.5	18146.8
271	0-9	1	2021-01-01	14875	6	2020-12-11	21	3 week forecast	Lockdown 2 easing	0	7464.39	7464.39
272	0-9	1	2021-01-01	14875	6	2020-12-11	21	3 week forecast	Lockdown 2 easing	50	6862.78	8400.87
273	0-9	1	2021-01-01	14875	6	2020-12-11	21	3 week forecast	Lockdown 2 easing	75	6031.26	9325.75
274	0-9	1	2021-01-01	14875	6	2020-12-25	7	1 week forecast	Christmas + Lockdown 3	0	14342.6	14342.6
275	0-9	1	2021-01-01	14875	6	2020-12-25	7	1 week forecast	Christmas + Lockdown 3	50	13251	16703.3
276	0-9	1	2021-01-01	14875	6	2020-12-25	7	1 week forecast	Christmas + Lockdown 3	75	12055	18747.4
277	0-9	1	2021-01-01	14875	baseline_expex_lv	2020-12-11	21	3 week forecast	Lockdown 2 easing	0	14562.8	14562.8
278	0-9	1	2021-01-01	14875	baseline_expex_lv	2020-12-11	21	3 week forecast	Lockdown 2 easing	50	14562.8	14562.8
279	0-9	1	2021-01-01	14875	baseline_expex_lv	2020-12-11	21	3 week forecast	Lockdown 2 easing	75	14562.8	14562.8
280	0-9	1	2021-01-01	14875	baseline_expex_lv	2020-12-25	7	1 week forecast	Christmas + Lockdown 3	0	12173	12173
281	0-9	1	2021-01-01	14875	baseline_expex_lv	2020-12-25	7	1 week forecast	Christmas + Lockdown 3	50	12173	12173
282	0-9	1	2021-01-01	14875	baseline_expex_lv	2020-12-25	7	1 week forecast	Christmas + Lockdown 3	75	12173	12173
283	0-9	1	2021-01-01	14875	baseline_last_val	2020-12-11	21	3 week forecast	Lockdown 2 easing	0	6869	6869
284	0-9	1	2021-01-01	14875	baseline_last_val	2020-12-11	21	3 week forecast	Lockdown 2 easing	50	6869	6869
285	0-9	1	2021-01-01	14875	baseline_last_val	2020-12-11	21	3 week forecast	Lockdown 2 easing	75	6869	6869
286	0-9	1	2021-01-01	14875	baseline_last_val	2020-12-25	7	1 week forecast	Christmas + Lockdown 3	0	11340	11340
287	0-9	1	2021-01-01	14875	baseline_last_val	2020-12-25	7	1 week forecast	Christmas + Lockdown 3	50	11340	11340
288	0-9	1	2021-01-01	14875	baseline_last_val	2020-12-25	7	1 week forecast	Christmas + Lockdown 3	75	11340	11340
289	0-9	1	2021-01-08	15307	1	2020-12-11	28	4 week forecast	Lockdown 2 easing	0	12143.7	12143.7
290	0-9	1	2021-01-08	15307	1	2020-12-11	28	4 week forecast	Lockdown 2 easing	50	10587.7	14418.4
291	0-9	1	2021-01-08	15307	1	2020-12-11	28	4 week forecast	Lockdown 2 easing	75	9966.24	15708.7
292	0-9	1	2021-01-08	15307	1	2020-12-25	14	2 week forecast	Christmas + Lockdown 3	0	16027	16027
293	0-9	1	2021-01-08	15307	1	2020-12-25	14	2 week forecast	Christmas + Lockdown 3	50	14048	18920.4
294	0-9	1	2021-01-08	15307	1	2020-12-25	14	2 week forecast	Christmas + Lockdown 3	75	12655.3	20362.8
295	0-9	1	2021-01-08	15307	4	2020-12-11	28	4 week forecast	Lockdown 2 easing	0	16186.7	16186.7
296	0-9	1	2021-01-08	15307	4	2020-12-11	28	4 week forecast	Lockdown 2 easing	50	15201.1	17153.7
297	0-9	1	2021-01-08	15307	4	2020-12-11	28	4 week forecast	Lockdown 2 easing	75	14563.2	17646
298	0-9	1	2021-01-08	15307	4	2020-12-25	14	2 week forecast	Christmas + Lockdown 3	0	24280	24280
299	0-9	1	2021-01-08	15307	4	2020-12-25	14	2 week forecast	Christmas + Lockdown 3	50	21798.4	27316.4
300	0-9	1	2021-01-08	15307	4	2020-12-25	14	2 week forecast	Christmas + Lockdown 3	75	19985.8	29152.9
301	0-9	1	2021-01-08	15307	5	2020-12-11	28	4 week forecast	Lockdown 2 easing	0	16264.6	16264.6
302	0-9	1	2021-01-08	15307	5	2020-12-11	28	4 week forecast	Lockdown 2 easing	50	14557.1	17902.2
303	0-9	1	2021-01-08	15307	5	2020-12-11	28	4 week forecast	Lockdown 2 easing	75	13462	18505.4
304	0-9	1	2021-01-08	15307	5	2020-12-25	14	2 week forecast	Christmas + Lockdown 3	0	20609	20609
305	0-9	1	2021-01-08	15307	5	2020-12-25	14	2 week forecast	Christmas + Lockdown 3	50	18190.3	23550.5
306	0-9	1	2021-01-08	15307	5	2020-12-25	14	2 week forecast	Christmas + Lockdown 3	75	16196.2	25396.3
307	0-9	1	2021-01-08	15307	6	2020-12-11	28	4 week forecast	Lockdown 2 easing	0	8674.75	8674.75
308	0-9	1	2021-01-08	15307	6	2020-12-11	28	4 week forecast	Lockdown 2 easing	50	7417.97	9910.19
309	0-9	1	2021-01-08	15307	6	2020-12-11	28	4 week forecast	Lockdown 2 easing	75	6419.14	10988.5
310	0-9	1	2021-01-08	15307	6	2020-12-25	14	2 week forecast	Christmas + Lockdown 3	0	18044.7	18044.7
311	0-9	1	2021-01-08	15307	6	2020-12-25	14	2 week forecast	Christmas + Lockdown 3	50	16239.6	21139.5
312	0-9	1	2021-01-08	15307	6	2020-12-25	14	2 week forecast	Christmas + Lockdown 3	75	14446.4	23122.7
313	0-9	1	2021-01-08	15307	baseline_expex_lv	2020-12-11	28	4 week forecast	Lockdown 2 easing	0	18708	18708
314	0-9	1	2021-01-08	15307	baseline_expex_lv	2020-12-11	28	4 week forecast	Lockdown 2 easing	50	18708	18708
315	0-9	1	2021-01-08	15307	baseline_expex_lv	2020-12-11	28	4 week forecast	Lockdown 2 easing	75	18708	18708
316	0-9	1	2021-01-08	15307	baseline_expex_lv	2020-12-25	14	2 week forecast	Christmas + Lockdown 3	0	13067.2	13067.2
317	0-9	1	2021-01-08	15307	baseline_expex_lv	2020-12-25	14	2 week forecast	Christmas + Lockdown 3	50	13067.2	13067.2
318	0-9	1	2021-01-08	15307	baseline_expex_lv	2020-12-25	14	2 week forecast	Christmas + Lockdown 3	75	13067.2	13067.2
319	0-9	1	2021-01-08	15307	baseline_last_val	2020-12-11	28	4 week forecast	Lockdown 2 easing	0	6869	6869
320	0-9	1	2021-01-08	15307	baseline_last_val	2020-12-11	28	4 week forecast	Lockdown 2 easing	50	6869	6869
321	0-9	1	2021-01-08	15307	baseline_last_val	2020-12-11	28	4 week forecast	Lockdown 2 easing	75	6869	6869
322	0-9	1	2021-01-08	15307	baseline_last_val	2020-12-25	14	2 week forecast	Christmas + Lockdown 3	0	11340	11340
323	0-9	1	2021-01-08	15307	baseline_last_val	2020-12-25	14	2 week forecast	Christmas + Lockdown 3	50	11340	11340
324	0-9	1	2021-01-08	15307	baseline_last_val	2020-12-25	14	2 week forecast	Christmas + Lockdown 3	75	11340	11340
325	0-9	1	2021-01-15	12470	1	2020-12-25	21	3 week forecast	Christmas + Lockdown 3	0	20434.2	20434.2
326	0-9	1	2021-01-15	12470	1	2020-12-25	21	3 week forecast	Christmas + Lockdown 3	50	17775.9	23817.4
327	0-9	1	2021-01-15	12470	1	2020-12-25	21	3 week forecast	Christmas + Lockdown 3	75	16306.8	25970
328	0-9	1	2021-01-15	12470	1	2021-01-08	7	1 week forecast	Christmas + Lockdown 3	0	18789.5	18789.5
329	0-9	1	2021-01-15	12470	1	2021-01-08	7	1 week forecast	Christmas + Lockdown 3	50	16024	21440.5
330	0-9	1	2021-01-15	12470	1	2021-01-08	7	1 week forecast	Christmas + Lockdown 3	75	15193.3	23884.7
331	0-9	1	2021-01-15	12470	4	2020-12-25	21	3 week forecast	Christmas + Lockdown 3	0	33481.4	33481.4
332	0-9	1	2021-01-15	12470	4	2020-12-25	21	3 week forecast	Christmas + Lockdown 3	50	29375.9	37771.4
333	0-9	1	2021-01-15	12470	4	2020-12-25	21	3 week forecast	Christmas + Lockdown 3	75	27973	41092.5
334	0-9	1	2021-01-15	12470	4	2021-01-08	7	1 week forecast	Christmas + Lockdown 3	0	19146	19146
335	0-9	1	2021-01-15	12470	4	2021-01-08	7	1 week forecast	Christmas + Lockdown 3	50	17035.6	21863.5
336	0-9	1	2021-01-15	12470	4	2021-01-08	7	1 week forecast	Christmas + Lockdown 3	75	16224.4	23314.8
337	0-9	1	2021-01-15	12470	5	2020-12-25	21	3 week forecast	Christmas + Lockdown 3	0	27539.2	27539.2
338	0-9	1	2021-01-15	12470	5	2020-12-25	21	3 week forecast	Christmas + Lockdown 3	50	21263.4	33213
339	0-9	1	2021-01-15	12470	5	2020-12-25	21	3 week forecast	Christmas + Lockdown 3	75	19162.2	36081.1
340	0-9	1	2021-01-15	12470	5	2021-01-08	7	1 week forecast	Christmas + Lockdown 3	0	16392.5	16392.5
341	0-9	1	2021-01-15	12470	5	2021-01-08	7	1 week forecast	Christmas + Lockdown 3	50	14146.1	19222.7
342	0-9	1	2021-01-15	12470	5	2021-01-08	7	1 week forecast	Christmas + Lockdown 3	75	13010.8	20347.6
343	0-9	1	2021-01-15	12470	6	2020-12-25	21	3 week forecast	Christmas + Lockdown 3	0	22183.7	22183.7
344	0-9	1	2021-01-15	12470	6	2020-12-25	21	3 week forecast	Christmas + Lockdown 3	50	18577.1	25382
345	0-9	1	2021-01-15	12470	6	2020-12-25	21	3 week forecast	Christmas + Lockdown 3	75	16943.1	27845
346	0-9	1	2021-01-15	12470	6	2021-01-08	7	1 week forecast	Christmas + Lockdown 3	0	24432.3	24432.3
347	0-9	1	2021-01-15	12470	6	2021-01-08	7	1 week forecast	Christmas + Lockdown 3	50	21226.6	29014.8
348	0-9	1	2021-01-15	12470	6	2021-01-08	7	1 week forecast	Christmas + Lockdown 3	75	18205	32229.1
349	0-9	1	2021-01-15	12470	baseline_expex_lv	2020-12-25	21	3 week forecast	Christmas + Lockdown 3	0	14027.1	14027.1
350	0-9	1	2021-01-15	12470	baseline_expex_lv	2020-12-25	21	3 week forecast	Christmas + Lockdown 3	50	14027.1	14027.1
351	0-9	1	2021-01-15	12470	baseline_expex_lv	2020-12-25	21	3 week forecast	Christmas + Lockdown 3	75	14027.1	14027.1
352	0-9	1	2021-01-15	12470	baseline_expex_lv	2021-01-08	7	1 week forecast	Christmas + Lockdown 3	0	15751.5	15751.5
353	0-9	1	2021-01-15	12470	baseline_expex_lv	2021-01-08	7	1 week forecast	Christmas + Lockdown 3	50	15751.5	15751.5
354	0-9	1	2021-01-15	12470	baseline_expex_lv	2021-01-08	7	1 week forecast	Christmas + Lockdown 3	75	15751.5	15751.5
355	0-9	1	2021-01-15	12470	baseline_last_val	2020-12-25	21	3 week forecast	Christmas + Lockdown 3	0	11340	11340
356	0-9	1	2021-01-15	12470	baseline_last_val	2020-12-25	21	3 week forecast	Christmas + Lockdown 3	50	11340	11340
357	0-9	1	2021-01-15	12470	baseline_last_val	2020-12-25	21	3 week forecast	Christmas + Lockdown 3	75	11340	11340
358	0-9	1	2021-01-15	12470	baseline_last_val	2021-01-08	7	1 week forecast	Christmas + Lockdown 3	0	15307	15307
359	0-9	1	2021-01-15	12470	baseline_last_val	2021-01-08	7	1 week forecast	Christmas + Lockdown 3	50	15307	15307
360	0-9	1	2021-01-15	12470	baseline_last_val	2021-01-08	7	1 week forecast	Christmas + Lockdown 3	75	15307	15307
361	0-9	1	2021-01-22	11320	1	2020-12-25	28	4 week forecast	Christmas + Lockdown 3	0	26532.3	26532.3
362	0-9	1	2021-01-22	11320	1	2020-12-25	28	4 week forecast	Christmas + Lockdown 3	50	22295.2	29897.5
363	0-9	1	2021-01-22	11320	1	2020-12-25	28	4 week forecast	Christmas + Lockdown 3	75	18995	34218.3
364	0-9	1	2021-01-22	11320	1	2021-01-08	14	2 week forecast	Christmas + Lockdown 3	0	19895.8	19895.8
365	0-9	1	2021-01-22	11320	1	2021-01-08	14	2 week forecast	Christmas + Lockdown 3	50	17149.7	24521
366	0-9	1	2021-01-22	11320	1	2021-01-08	14	2 week forecast	Christmas + Lockdown 3	75	14933.8	26957.3
367	0-9	1	2021-01-22	11320	4	2020-12-25	28	4 week forecast	Christmas + Lockdown 3	0	48047.3	48047.3
368	0-9	1	2021-01-22	11320	4	2020-12-25	28	4 week forecast	Christmas + Lockdown 3	50	42383.9	53232
369	0-9	1	2021-01-22	11320	4	2020-12-25	28	4 week forecast	Christmas + Lockdown 3	75	37645.1	56198.6
370	0-9	1	2021-01-22	11320	4	2021-01-08	14	2 week forecast	Christmas + Lockdown 3	0	23243.7	23243.7
371	0-9	1	2021-01-22	11320	4	2021-01-08	14	2 week forecast	Christmas + Lockdown 3	50	20275.5	26629.8
372	0-9	1	2021-01-22	11320	4	2021-01-08	14	2 week forecast	Christmas + Lockdown 3	75	17784.2	29817.9
373	0-9	1	2021-01-22	11320	5	2020-12-25	28	4 week forecast	Christmas + Lockdown 3	0	37404.7	37404.7
374	0-9	1	2021-01-22	11320	5	2020-12-25	28	4 week forecast	Christmas + Lockdown 3	50	27921.4	46340.6
375	0-9	1	2021-01-22	11320	5	2020-12-25	28	4 week forecast	Christmas + Lockdown 3	75	24168.2	50738.4
376	0-9	1	2021-01-22	11320	5	2021-01-08	14	2 week forecast	Christmas + Lockdown 3	0	16573.2	16573.2
377	0-9	1	2021-01-22	11320	5	2021-01-08	14	2 week forecast	Christmas + Lockdown 3	50	13738.9	22276.6
378	0-9	1	2021-01-22	11320	5	2021-01-08	14	2 week forecast	Christmas + Lockdown 3	75	11922.6	24923.5
379	0-9	1	2021-01-22	11320	6	2020-12-25	28	4 week forecast	Christmas + Lockdown 3	0	25839.8	25839.8
380	0-9	1	2021-01-22	11320	6	2020-12-25	28	4 week forecast	Christmas + Lockdown 3	50	21089.6	31082.2
381	0-9	1	2021-01-22	11320	6	2020-12-25	28	4 week forecast	Christmas + Lockdown 3	75	17839.2	37958.9
382	0-9	1	2021-01-22	11320	6	2021-01-08	14	2 week forecast	Christmas + Lockdown 3	0	30971.1	30971.1
383	0-9	1	2021-01-22	11320	6	2021-01-08	14	2 week forecast	Christmas + Lockdown 3	50	25876.6	35626.3
384	0-9	1	2021-01-22	11320	6	2021-01-08	14	2 week forecast	Christmas + Lockdown 3	75	20469.8	40207.5
385	0-9	1	2021-01-22	11320	baseline_expex_lv	2020-12-25	28	4 week forecast	Christmas + Lockdown 3	0	15057.5	15057.5
386	0-9	1	2021-01-22	11320	baseline_expex_lv	2020-12-25	28	4 week forecast	Christmas + Lockdown 3	50	15057.5	15057.5
387	0-9	1	2021-01-22	11320	baseline_expex_lv	2020-12-25	28	4 week forecast	Christmas + Lockdown 3	75	15057.5	15057.5
388	0-9	1	2021-01-22	11320	baseline_expex_lv	2021-01-08	14	2 week forecast	Christmas + Lockdown 3	0	16209	16209
389	0-9	1	2021-01-22	11320	baseline_expex_lv	2021-01-08	14	2 week forecast	Christmas + Lockdown 3	50	16209	16209
390	0-9	1	2021-01-22	11320	baseline_expex_lv	2021-01-08	14	2 week forecast	Christmas + Lockdown 3	75	16209	16209
391	0-9	1	2021-01-22	11320	baseline_last_val	2020-12-25	28	4 week forecast	Christmas + Lockdown 3	0	11340	11340
392	0-9	1	2021-01-22	11320	baseline_last_val	2020-12-25	28	4 week forecast	Christmas + Lockdown 3	50	11340	11340
393	0-9	1	2021-01-22	11320	baseline_last_val	2020-12-25	28	4 week forecast	Christmas + Lockdown 3	75	11340	11340
394	0-9	1	2021-01-22	11320	baseline_last_val	2021-01-08	14	2 week forecast	Christmas + Lockdown 3	0	15307	15307
395	0-9	1	2021-01-22	11320	baseline_last_val	2021-01-08	14	2 week forecast	Christmas + Lockdown 3	50	15307	15307
396	0-9	1	2021-01-22	11320	baseline_last_val	2021-01-08	14	2 week forecast	Christmas + Lockdown 3	75	15307	15307
397	0-9	1	2021-01-29	8545	1	2021-01-08	21	3 week forecast	Christmas + Lockdown 3	0	21836.2	21836.2
398	0-9	1	2021-01-29	8545	1	2021-01-08	21	3 week forecast	Christmas + Lockdown 3	50	18005.7	26451.6
399	0-9	1	2021-01-29	8545	1	2021-01-08	21	3 week forecast	Christmas + Lockdown 3	75	16549.9	29979.2
400	0-9	1	2021-01-29	8545	1	2021-01-22	7	1 week forecast	Christmas + Lockdown 3	0	11582.9	11582.9
401	0-9	1	2021-01-29	8545	1	2021-01-22	7	1 week forecast	Christmas + Lockdown 3	50	10071.6	13691.8
402	0-9	1	2021-01-29	8545	1	2021-01-22	7	1 week forecast	Christmas + Lockdown 3	75	8647.69	14683.8
403	0-9	1	2021-01-29	8545	4	2021-01-08	21	3 week forecast	Christmas + Lockdown 3	0	26754.1	26754.1
404	0-9	1	2021-01-29	8545	4	2021-01-08	21	3 week forecast	Christmas + Lockdown 3	50	23183.2	31035.8
405	0-9	1	2021-01-29	8545	4	2021-01-08	21	3 week forecast	Christmas + Lockdown 3	75	21169.6	33793.3
406	0-9	1	2021-01-29	8545	4	2021-01-22	7	1 week forecast	Christmas + Lockdown 3	0	9878.64	9878.64
407	0-9	1	2021-01-29	8545	4	2021-01-22	7	1 week forecast	Christmas + Lockdown 3	50	8383.09	11817.8
408	0-9	1	2021-01-29	8545	4	2021-01-22	7	1 week forecast	Christmas + Lockdown 3	75	7607.69	12608.9
409	0-9	1	2021-01-29	8545	5	2021-01-08	21	3 week forecast	Christmas + Lockdown 3	0	18157.5	18157.5
410	0-9	1	2021-01-29	8545	5	2021-01-08	21	3 week forecast	Christmas + Lockdown 3	50	12881.9	26258.8
411	0-9	1	2021-01-29	8545	5	2021-01-08	21	3 week forecast	Christmas + Lockdown 3	75	10757.6	28821.9
412	0-9	1	2021-01-29	8545	5	2021-01-22	7	1 week forecast	Christmas + Lockdown 3	0	10190.2	10190.2
413	0-9	1	2021-01-29	8545	5	2021-01-22	7	1 week forecast	Christmas + Lockdown 3	50	9154.62	11484.2
414	0-9	1	2021-01-29	8545	5	2021-01-22	7	1 week forecast	Christmas + Lockdown 3	75	8500.09	12516.6
415	0-9	1	2021-01-29	8545	6	2021-01-08	21	3 week forecast	Christmas + Lockdown 3	0	37662	37662
416	0-9	1	2021-01-29	8545	6	2021-01-08	21	3 week forecast	Christmas + Lockdown 3	50	32418.3	46518.3
417	0-9	1	2021-01-29	8545	6	2021-01-08	21	3 week forecast	Christmas + Lockdown 3	75	28441	54888.5
418	0-9	1	2021-01-29	8545	6	2021-01-22	7	1 week forecast	Christmas + Lockdown 3	0	15867.9	15867.9
419	0-9	1	2021-01-29	8545	6	2021-01-22	7	1 week forecast	Christmas + Lockdown 3	50	13268.1	18628.2
[truncated: 16,285 more rows]

## Sheet: Figure2.C
	model	forecast_date	horizon	score_type	score	horizon_long
[truncated: 1,392 more rows]

[truncated: 7 more sheets: Figure2.D, Figure3.AB, Figure3.CD, Figure4, Figure5.ACD, Figure5.BEF, Figure6]
